# Supplementary material for: 2-Phenyl-4,5-di-2-pyridyl-1H-imidazole
Source: Acta Crystallogr Sect E Struct Rep Online. 2009 Dec 16;66(Pt 1):o149. doi: 10.1107/S1600536809053215 (PMC2980126; doi:10.1107/S1600536809053215)
Supplement: Supplementary file 1 [file e-66-0o149-sup1.cif]

##############################################################################
###                                                                        ###
###        Electronic paper (Acta Crystallographica Section E)             ###
###                                                                        ###
##############################################################################
#                                                                            #
# This CIF contains the data in a paper accepted for publication in Acta     #
# Crystallographica Section E. It conforms to the requirements of Notes      #
# for Authors for Section E, and has been peer reviewed under the auspices   #
# of the IUCr Commission on Journals.                                        #
#                                                                            #
# Full details of the Crystallographic Information File format               #
# are given in the paper "The Crystallographic Information File (CIF):       #
# a New Standard Archive File for Crystallography" by S. R. Hall, F. H.      #
# Allen and I. D. Brown [Acta Cryst. (1991), A47, 655-685].                  #
#                                                                            #
# The current version of the core CIF dictionary is obtainable from          #
# ftp://ftp.iucr.org/pub/cif_core.dic. The current version number is 2.4.    #
#                                                                            #
# Software is freely available for graphical display of the structure(s) in  #
# this CIF.  For information consult the CIF home page http://www.iucr.org/  #
# cif/home.html                                                              #
#                                                                            #
# This file may be used for bona fide research purposes within the           #
# scientific community so long as proper attribution is given to the journal # 
# article from which it was obtained.                                        #
#                                                                            #
##############################################################################
                                             
data_global
_audit_creation_method     SHELXL-97
_journal_data_validation_number     ?
_journal_date_recd_electronic     2009-11-30
_journal_date_accepted     2009-12-10
_journal_name_full     'Acta Crystallographica, Section E'
_journal_year     2010
_journal_volume     66
_journal_issue      1
_journal_page_first     o149
_journal_page_last     o149
_journal_paper_category     QO
_journal_coeditor_code     IM2166
_publ_contact_author_name     'Prof. Dr. E. Weber'
_publ_contact_author_address
;Institut f\"ur Organische Chemie
TU Bergakademie Freiberg
Leipziger Strasse 29
D-09596 Freiberg/Sachsen
Germany
;
_publ_contact_author_email     'Edwin.Weber@chemie.tu-freiberg.de'
_publ_contact_author_fax     '+49 (0) 3731/393170'
_publ_contact_author_phone     '+49 (0) 3731/392386'
_publ_section_title
;
2-Phenyl-4,5-di-2-pyridyl-1<i>H</i>-imidazole
;
loop_
    _publ_author_name
    _publ_author_address
    'Felsmann, Marika'
;
Institut f\"ur Organische Chemie
TU Bergakademie Freiberg
Leipziger Strasse 29
D-09596 Freiberg/Sachsen
Germany
;
    'Schindler, Diana'
;
Institut f\"ur Organische Chemie
TU Bergakademie Freiberg
Leipziger Strasse 29
D-09596 Freiberg/Sachsen
Germany
;
    'Weber, Edwin'
;
Institut f\"ur Organische Chemie
TU Bergakademie Freiberg
Leipziger Strasse 29
D-09596 Freiberg/Sachsen
Germany
;
data_I
_audit_creation_method     SHELXL-97
_chemical_name_systematic
;
2-Phenyl-4,5-di-2-pyridyl-1<i>H</i>-imidazole
;
_chemical_name_common     ?
_chemical_formula_moiety     'C19 H14 N4'
_chemical_formula_sum     'C19 H14 N4'
_chemical_formula_iupac     'C19 H14 N4'
_chemical_formula_weight     298.34
_chemical_melting_point     462
_symmetry_cell_setting     'monoclinic'
_symmetry_space_group_name_H-M     'P 21/n'
_symmetry_space_group_name_Hall     '-P 2yn'
loop_
    _symmetry_equiv_pos_as_xyz
    'x, y, z'
    '-x+1/2, y+1/2, -z+1/2'
    '-x, -y, -z'
    'x-1/2, -y-1/2, z-1/2'
_cell_length_a     8.7394(3)
_cell_length_b     15.3333(5)
_cell_length_c     11.2980(4)
_cell_angle_alpha     90.00
_cell_angle_beta     106.835(2)
_cell_angle_gamma     90.00
_cell_volume     1449.09(9)
_cell_formula_units_Z     4
_cell_measurement_reflns_used     4480
_cell_measurement_theta_min     2.30
_cell_measurement_theta_max     28.91
_cell_measurement_temperature     153(2)
_exptl_crystal_description     'plate'
_exptl_crystal_colour     'colourless'
_exptl_crystal_size_max     0.32
_exptl_crystal_size_mid     0.20
_exptl_crystal_size_min     0.08
_exptl_crystal_density_diffrn     1.368
_exptl_crystal_density_meas     ?
_exptl_crystal_density_method     'not measured'
_exptl_crystal_F_000     624
_exptl_absorpt_coefficient_mu     0.084
_exptl_absorpt_correction_type     'multi-scan'
_exptl_absorpt_process_details     '(SADABS; Sheldrick, 2004)'
_exptl_absorpt_correction_T_min     0.9735
_exptl_absorpt_correction_T_max     0.9933
_exptl_special_details
;
;
_diffrn_ambient_temperature     153(2)
_diffrn_radiation_type     MoK\a
_diffrn_radiation_wavelength     0.71073
_diffrn_radiation_source     'fine-focus sealed tube'
_diffrn_radiation_monochromator     graphite
_diffrn_measurement_device_type     'Bruker SMART CCD area-detector'
_diffrn_measurement_method     'phi and omega scans'
_diffrn_detector_area_resol_mean     ?
_diffrn_reflns_number     14338
_diffrn_reflns_av_R_equivalents     0.0286
_diffrn_reflns_av_sigmaI/netI     0.0221
_diffrn_reflns_theta_min     2.30
_diffrn_reflns_theta_max     24.99
_diffrn_reflns_theta_full     24.99
_diffrn_measured_fraction_theta_max     1.000
_diffrn_measured_fraction_theta_full     1.000
_diffrn_reflns_limit_h_min     -10
_diffrn_reflns_limit_h_max     10
_diffrn_reflns_limit_k_min     -17
_diffrn_reflns_limit_k_max     18
_diffrn_reflns_limit_l_min     -12
_diffrn_reflns_limit_l_max     13
_diffrn_standards_number     ?
_diffrn_standards_interval_count     ?
_diffrn_standards_interval_time     ?
_diffrn_standards_decay_%     ?
_refine_special_details
;
Refinement of <i>F</i>^2^ against ALL reflections. The weighted <i>R</i>-factor
<i>wR</i> and goodness of fit <i>S</i> are based on <i>F</i>^2^, conventional
<i>R</i>-factors <i>R</i> are based on <i>F</i>, with <i>F</i> set to zero for
negative <i>F</i>^2^. The threshold expression of <i>F</i>^2^ >
\s(<i>F</i>^2^) is used only for calculating <i>R</i>-factors(gt) <i>etc</i>.
and is not relevant to the choice of reflections for refinement.
<i>R</i>-factors based on <i>F</i>^2^ are statistically about twice as large
as those based on <i>F</i>, and <i>R</i>- factors based on ALL data will be
even larger.
;
_reflns_number_total     2562
_reflns_number_gt     2130
_reflns_threshold_expression     I>2sigma(I)
_refine_ls_structure_factor_coef     Fsqd
_refine_ls_matrix_type     full
_refine_ls_R_factor_all     0.0436
_refine_ls_R_factor_gt     0.0331
_refine_ls_wR_factor_gt     0.0789
_refine_ls_wR_factor_ref     0.0839
_refine_ls_goodness_of_fit_ref     1.040
_refine_ls_restrained_S_all     1.040
_refine_ls_number_reflns     2562
_refine_ls_number_parameters     212
_refine_ls_number_restraints     0
_refine_ls_hydrogen_treatment     mixed
_refine_ls_weighting_scheme     calc
_refine_ls_weighting_details
         'calc w=1/[\s^2^(Fo^2^)+(0.0408P)^2^+0.3271P] where P=(Fo^2^+2Fc^2^)/3'
_atom_sites_solution_hydrogens     geom
_atom_sites_solution_primary     direct
_atom_sites_solution_secondary     difmap
_refine_ls_shift/su_max     0.000
_refine_ls_shift/su_mean     0.000
_refine_diff_density_max     0.185
_refine_diff_density_min     -0.185
_refine_ls_extinction_method     none
_refine_ls_extinction_coef     ?
loop_
    _atom_type_symbol
    _atom_type_description
    _atom_type_scat_dispersion_real
    _atom_type_scat_dispersion_imag
    _atom_type_scat_source
    'C' 'C' 0.0033 0.0016
                         'International Tables Vol C Tables 4.2.6.8 and 6.1.1.4'
    'H' 'H' 0.0000 0.0000
                         'International Tables Vol C Tables 4.2.6.8 and 6.1.1.4'
    'N' 'N' 0.0061 0.0033
                         'International Tables Vol C Tables 4.2.6.8 and 6.1.1.4'
_computing_data_collection     'APEX2 (Bruker, 2004)'
_computing_cell_refinement     'SAINT (Bruker, 2004)'
_computing_data_reduction     'SAINT (Bruker, 2004)'
_computing_structure_solution     'SHELXS97 (Sheldrick, 2008)'
_computing_structure_refinement     'SHELXL97 (Sheldrick, 2008)'
_computing_molecular_graphics     'ORTEP-3 (Farrugia, 1997)'
_computing_publication_material     'SHELXTL (Sheldrick, 2008)'
loop_
    _atom_site_type_symbol
    _atom_site_label
    _atom_site_fract_x
    _atom_site_fract_y
    _atom_site_fract_z
    _atom_site_U_iso_or_equiv
    _atom_site_adp_type
    _atom_site_calc_flag
    _atom_site_refinement_flags
    _atom_site_occupancy
    _atom_site_disorder_assembly
    _atom_site_disorder_group
    N N1 0.91201(12) 0.18912(7) -0.10112(9) 0.0237(3) Uani d . 1 . .
    N N2 0.86233(11) 0.09328(7) 0.02858(9) 0.0239(3) Uani d . 1 . .
    N N3 1.16211(13) 0.28374(8) -0.11585(10) 0.0331(3) Uani d . 1 . .
    N N4 1.24782(12) 0.12084(7) 0.25734(10) 0.0265(3) Uani d . 1 . .
    C C1 0.80100(14) 0.13607(8) -0.07612(11) 0.0226(3) Uani d . 1 . .
    C C2 1.02004(14) 0.11894(8) 0.07188(11) 0.0225(3) Uani d . 1 . .
    C C3 1.05460(14) 0.17873(8) -0.00916(11) 0.0224(3) Uani d . 1 . .
    C C4 1.19531(14) 0.22527(8) -0.02296(11) 0.0239(3) Uani d . 1 . .
    C C5 1.35107(14) 0.20897(9) 0.04894(12) 0.0292(3) Uani d . 1 . .
    H H5 1.3719 0.1672 0.1138 0.035 Uiso calc R 1 . .
    C C6 1.47484(16) 0.25437(9) 0.02471(13) 0.0333(3) Uani d . 1 . .
    H H6 1.5820 0.2440 0.0727 0.040 Uiso calc R 1 . .
    C C7 1.44232(17) 0.31470(10) -0.06921(13) 0.0352(3) Uani d . 1 . .
    H H7 1.5256 0.3470 -0.0871 0.042 Uiso calc R 1 . .
    C C8 1.28509(18) 0.32678(10) -0.13653(14) 0.0386(4) Uani d . 1 . .
    H H8 1.2625 0.3683 -0.2018 0.046 Uiso calc R 1 . .
    C C9 1.11465(14) 0.08007(8) 0.19008(11) 0.0224(3) Uani d . 1 . .
    C C10 1.06033(15) 0.00341(9) 0.23010(11) 0.0264(3) Uani d . 1 . .
    H H10 0.9655 -0.0238 0.1810 0.032 Uiso calc R 1 . .
    C C11 1.14491(15) -0.03268(9) 0.34130(12) 0.0292(3) Uani d . 1 . .
    H H11 1.1095 -0.0851 0.3698 0.035 Uiso calc R 1 . .
    C C12 1.28242(15) 0.00858(9) 0.41110(12) 0.0295(3) Uani d . 1 . .
    H H12 1.3430 -0.0145 0.4885 0.035 Uiso calc R 1 . .
    C C13 1.32884(15) 0.08392(9) 0.36510(12) 0.0292(3) Uani d . 1 . .
    H H13 1.4242 0.1116 0.4125 0.035 Uiso calc R 1 . .
    C C14 0.63692(14) 0.12433(8) -0.15534(11) 0.0233(3) Uani d . 1 . .
    C C15 0.56985(15) 0.17767(9) -0.25665(11) 0.0267(3) Uani d . 1 . .
    H H15 0.6320 0.2225 -0.2782 0.032 Uiso calc R 1 . .
    C C16 0.41256(15) 0.16545(9) -0.32612(12) 0.0318(3) Uani d . 1 . .
    H H16 0.3672 0.2020 -0.3953 0.038 Uiso calc R 1 . .
    C C17 0.32096(15) 0.10063(10) -0.29574(12) 0.0329(3) Uani d . 1 . .
    H H17 0.2126 0.0932 -0.3431 0.040 Uiso calc R 1 . .
    C C18 0.38761(15) 0.04655(9) -0.19604(12) 0.0322(3) Uani d . 1 . .
    H H18 0.3252 0.0016 -0.1752 0.039 Uiso calc R 1 . .
    C C19 0.54504(15) 0.05787(9) -0.12681(12) 0.0286(3) Uani d . 1 . .
    H H19 0.5908 0.0200 -0.0593 0.034 Uiso calc R 1 . .
    C Cg1 0.9300 0.1432 -0.0172 0.010 Uiso d P 0.00 . .
    C Cg2 1.3185 0.2690 -0.0452 0.010 Uiso d P 0.00 . .
    C Cg3 0.4788 0.1121 -0.2261 0.010 Uiso d P 0.00 . .
    H H1 0.9009(17) 0.2253(10) -0.1644(14) 0.039(4) Uiso d . 1 . .
    C Cg4 1.1965 0.0440 0.2992 0.010 Uiso d P 0.00 . .
loop_
    _atom_site_aniso_label
    _atom_site_aniso_U_11
    _atom_site_aniso_U_22
    _atom_site_aniso_U_33
    _atom_site_aniso_U_12
    _atom_site_aniso_U_13
    _atom_site_aniso_U_23
    N1 0.0238(5) 0.0238(6) 0.0216(5) -0.0007(4) 0.0034(4) 0.0019(5)
    N2 0.0211(5) 0.0254(6) 0.0235(5) -0.0007(4) 0.0036(4) -0.0004(4)
    N3 0.0323(6) 0.0319(7) 0.0354(6) -0.0016(5) 0.0106(5) 0.0060(5)
    N4 0.0214(5) 0.0279(7) 0.0274(5) 0.0009(4) 0.0026(4) 0.0008(5)
    C1 0.0225(6) 0.0215(7) 0.0228(6) 0.0003(5) 0.0053(5) -0.0014(5)
    C2 0.0202(6) 0.0224(7) 0.0240(6) 0.0007(5) 0.0052(5) -0.0020(5)
    C3 0.0211(6) 0.0218(7) 0.0226(6) 0.0005(5) 0.0039(5) -0.0031(5)
    C4 0.0255(6) 0.0216(7) 0.0255(6) -0.0005(5) 0.0089(5) -0.0045(5)
    C5 0.0253(7) 0.0313(8) 0.0315(7) -0.0010(6) 0.0088(5) -0.0011(6)
    C6 0.0247(7) 0.0388(9) 0.0376(8) -0.0037(6) 0.0110(6) -0.0072(7)
    C7 0.0343(8) 0.0358(9) 0.0415(8) -0.0103(6) 0.0203(6) -0.0076(7)
    C8 0.0424(8) 0.0361(9) 0.0408(8) -0.0056(7) 0.0174(7) 0.0076(7)
    C9 0.0197(6) 0.0234(7) 0.0242(6) 0.0029(5) 0.0064(5) -0.0022(5)
    C10 0.0235(6) 0.0260(7) 0.0283(7) -0.0010(5) 0.0053(5) -0.0011(6)
    C11 0.0302(7) 0.0264(8) 0.0317(7) 0.0006(6) 0.0101(6) 0.0045(6)
    C12 0.0284(7) 0.0310(8) 0.0264(7) 0.0066(6) 0.0035(5) 0.0040(6)
    C13 0.0229(6) 0.0319(8) 0.0285(7) 0.0018(5) 0.0006(5) 0.0001(6)
    C14 0.0226(6) 0.0242(7) 0.0226(6) 0.0015(5) 0.0055(5) -0.0041(5)
    C15 0.0253(7) 0.0270(8) 0.0264(7) -0.0005(5) 0.0053(5) 0.0006(5)
    C16 0.0279(7) 0.0373(8) 0.0261(7) 0.0040(6) 0.0012(6) 0.0028(6)
    C17 0.0225(6) 0.0428(9) 0.0294(7) -0.0018(6) 0.0012(5) -0.0031(6)
    C18 0.0274(7) 0.0359(8) 0.0324(7) -0.0083(6) 0.0072(6) -0.0015(6)
    C19 0.0275(7) 0.0305(8) 0.0257(7) -0.0014(6) 0.0045(5) 0.0015(6)
_geom_special_details
;
All e.s.d.'s (except the e.s.d. in the dihedral angle between two l.s. planes)
are estimated using the full covariance matrix. The cell e.s.d.'s are taken
into account individually in the estimation of e.s.d.'s in distances, angles
and torsion angles; correlations between e.s.d.'s in cell parameters are only
used when they are defined by crystal symmetry. An approximate (isotropic)
treatment of cell e.s.d.'s is used for estimating e.s.d.'s involving l.s.
planes.
;
loop_
    _geom_bond_atom_site_label_1
    _geom_bond_atom_site_label_2
    _geom_bond_site_symmetry_2
    _geom_bond_distance
    _geom_bond_publ_flag
    N1 Cg1 . 1.1544(11) ?
    N1 C1 . 1.3570(16) ?
    N1 C3 . 1.3813(15) ?
    N1 H1 . 0.888(16) ?
    N2 Cg1 . 1.1751(11) ?
    N2 C1 . 1.3228(15) ?
    N2 C2 . 1.3796(15) ?
    N3 C8 . 1.3382(18) ?
    N3 C4 . 1.3465(16) ?
    N4 C13 . 1.3435(16) ?
    N4 C9 . 1.3456(15) ?
    C1 Cg1 . 1.1364(11) ?
    C1 C14 . 1.4650(16) ?
    C2 Cg1 . 1.1454(11) ?
    C2 C3 . 1.3893(18) ?
    C2 C9 . 1.4774(16) ?
    C3 Cg1 . 1.1972(12) ?
    C3 C4 . 1.4686(17) ?
    C4 Cg2 . 1.3514(13) ?
    C4 C5 . 1.3909(17) ?
    C5 C6 . 1.3788(19) ?
    C5 H5 . 0.9500 ?
    C6 C7 . 1.374(2) ?
    C6 H6 . 0.9500 ?
    C7 C8 . 1.377(2) ?
    C7 H7 . 0.9500 ?
    C8 H8 . 0.9500 ?
    C9 C10 . 1.3913(19) ?
    C10 C11 . 1.3759(17) ?
    C10 H10 . 0.9500 ?
    C11 C12 . 1.3846(18) ?
    C11 H11 . 0.9500 ?
    C12 C13 . 1.3753(19) ?
    C12 H12 . 0.9500 ?
    C13 H13 . 0.9500 ?
    C14 C15 . 1.3907(17) ?
    C14 C19 . 1.3919(18) ?
    C14 Cg3 . 1.3942(12) ?
    C15 C16 . 1.3841(17) ?
    C15 H15 . 0.9500 ?
    C16 C17 . 1.381(2) ?
    C16 H16 . 0.9500 ?
    C17 C18 . 1.3841(19) ?
    C17 H17 . 0.9500 ?
    C18 C19 . 1.3825(17) ?
    C18 H18 . 0.9500 ?
    C19 H19 . 0.9500 ?
    Cg2 Cg3 1_655 3.6866 ?
    Cg3 Cg4 3_755 3.9773 ?
loop_
    _geom_angle_atom_site_label_1
    _geom_angle_atom_site_label_2
    _geom_angle_atom_site_label_3
    _geom_angle_site_symmetry_1
    _geom_angle_site_symmetry_3
    _geom_angle
    _geom_angle_publ_flag
    Cg1 N1 C1 . . 53.07(7) ?
    Cg1 N1 C3 . . 55.48(7) ?
    C1 N1 C3 . . 108.54(10) ?
    Cg1 N1 H1 . . 178.2(10) ?
    C1 N1 H1 . . 128.6(9) ?
    C3 N1 H1 . . 122.9(9) ?
    Cg1 N2 C1 . . 53.73(7) ?
    Cg1 N2 C2 . . 52.54(7) ?
    C1 N2 C2 . . 106.27(10) ?
    C8 N3 C4 . . 117.50(11) ?
    C13 N4 C9 . . 117.30(11) ?
    Cg1 C1 N2 . . 56.48(7) ?
    Cg1 C1 N1 . . 54.29(7) ?
    N2 C1 N1 . . 110.76(10) ?
    Cg1 C1 C14 . . 177.65(13) ?
    N2 C1 C14 . . 123.84(11) ?
    N1 C1 C14 . . 125.36(11) ?
    Cg1 C2 N2 . . 54.52(6) ?
    Cg1 C2 C3 . . 55.36(7) ?
    N2 C2 C3 . . 109.88(10) ?
    Cg1 C2 C9 . . 170.96(12) ?
    N2 C2 C9 . . 116.46(11) ?
    C3 C2 C9 . . 133.65(11) ?
    Cg1 C3 N1 . . 52.60(7) ?
    Cg1 C3 C2 . . 51.93(7) ?
    N1 C3 C2 . . 104.53(10) ?
    Cg1 C3 C4 . . 169.78(11) ?
    N1 C3 C4 . . 117.70(11) ?
    C2 C3 C4 . . 137.66(11) ?
    N3 C4 Cg2 . . 61.88(7) ?
    N3 C4 C5 . . 121.89(12) ?
    Cg2 C4 C5 . . 60.02(8) ?
    N3 C4 C3 . . 114.09(11) ?
    Cg2 C4 C3 . . 175.49(11) ?
    C5 C4 C3 . . 123.96(12) ?
    C6 C5 C4 . . 118.99(13) ?
    C6 C5 H5 . . 120.5 ?
    C4 C5 H5 . . 120.5 ?
    C7 C6 C5 . . 119.64(13) ?
    C7 C6 H6 . . 120.2 ?
    C5 C6 H6 . . 120.2 ?
    C6 C7 C8 . . 117.86(13) ?
    C6 C7 H7 . . 121.1 ?
    C8 C7 H7 . . 121.1 ?
    N3 C8 C7 . . 124.11(14) ?
    N3 C8 H8 . . 117.9 ?
    C7 C8 H8 . . 117.9 ?
    N4 C9 C10 . . 121.99(11) ?
    N4 C9 C2 . . 119.28(11) ?
    C10 C9 C2 . . 118.70(11) ?
    C11 C10 C9 . . 119.53(11) ?
    C11 C10 H10 . . 120.2 ?
    C9 C10 H10 . . 120.2 ?
    C10 C11 C12 . . 118.97(13) ?
    C10 C11 H11 . . 120.5 ?
    C12 C11 H11 . . 120.5 ?
    C13 C12 C11 . . 118.10(12) ?
    C13 C12 H12 . . 121.0 ?
    C11 C12 H12 . . 121.0 ?
    N4 C13 C12 . . 124.11(12) ?
    N4 C13 H13 . . 117.9 ?
    C12 C13 H13 . . 117.9 ?
    C15 C14 C19 . . 119.16(11) ?
    C15 C14 Cg3 . . 59.71(7) ?
    C19 C14 Cg3 . . 59.46(7) ?
    C15 C14 C1 . . 122.36(12) ?
    C19 C14 C1 . . 118.47(11) ?
    Cg3 C14 C1 . . 177.47(11) ?
    C16 C15 C14 . . 119.99(13) ?
    C16 C15 H15 . . 120.0 ?
    C14 C15 H15 . . 120.0 ?
    C17 C16 C15 . . 120.57(12) ?
    C17 C16 H16 . . 119.7 ?
    C15 C16 H16 . . 119.7 ?
    C16 C17 C18 . . 119.74(12) ?
    C16 C17 H17 . . 120.1 ?
    C18 C17 H17 . . 120.1 ?
    C19 C18 C17 . . 120.04(13) ?
    C19 C18 H18 . . 120.0 ?
    C17 C18 H18 . . 120.0 ?
    C18 C19 C14 . . 120.48(12) ?
    C18 C19 H19 . . 119.8 ?
    C14 C19 H19 . . 119.8 ?
    C1 Cg1 C2 . . 142.73(9) ?
    C1 Cg1 N1 . . 72.65(8) ?
    C2 Cg1 N1 . . 144.62(8) ?
    C1 Cg1 N2 . . 69.79(8) ?
    C2 Cg1 N2 . . 72.94(8) ?
    N1 Cg1 N2 . . 142.43(7) ?
    C1 Cg1 C3 . . 144.55(9) ?
    C2 Cg1 C3 . . 72.71(8) ?
    N1 Cg1 C3 . . 71.92(8) ?
    N2 Cg1 C3 . . 145.65(7) ?
loop_
    _geom_torsion_atom_site_label_1
    _geom_torsion_atom_site_label_2
    _geom_torsion_atom_site_label_3
    _geom_torsion_atom_site_label_4
    _geom_torsion_site_symmetry_1
    _geom_torsion_site_symmetry_2
    _geom_torsion_site_symmetry_3
    _geom_torsion_site_symmetry_4
    _geom_torsion
    _geom_torsion_publ_flag
    C2 N2 C1 Cg1 . . . . -0.20(8) ?
    Cg1 N2 C1 N1 . . . . -0.66(8) ?
    C2 N2 C1 N1 . . . . -0.87(14) ?
    Cg1 N2 C1 C14 . . . . 177.20(15) ?
    C2 N2 C1 C14 . . . . 176.99(11) ?
    C3 N1 C1 Cg1 . . . . 0.83(8) ?
    Cg1 N1 C1 N2 . . . . 0.68(8) ?
    C3 N1 C1 N2 . . . . 1.51(14) ?
    Cg1 N1 C1 C14 . . . . -177.14(15) ?
    C3 N1 C1 C14 . . . . -176.31(12) ?
    C1 N2 C2 Cg1 . . . . 0.21(8) ?
    Cg1 N2 C2 C3 . . . . -0.30(8) ?
    C1 N2 C2 C3 . . . . -0.09(14) ?
    Cg1 N2 C2 C9 . . . . 179.24(13) ?
    C1 N2 C2 C9 . . . . 179.44(11) ?
    C1 N1 C3 Cg1 . . . . -0.81(8) ?
    Cg1 N1 C3 C2 . . . . -0.66(7) ?
    C1 N1 C3 C2 . . . . -1.47(13) ?
    Cg1 N1 C3 C4 . . . . 176.16(13) ?
    C1 N1 C3 C4 . . . . 175.36(11) ?
    N2 C2 C3 Cg1 . . . . 0.30(8) ?
    C9 C2 C3 Cg1 . . . . -179.13(17) ?
    Cg1 C2 C3 N1 . . . . 0.67(8) ?
    N2 C2 C3 N1 . . . . 0.97(14) ?
    C9 C2 C3 N1 . . . . -178.46(13) ?
    Cg1 C2 C3 C4 . . . . -175.16(18) ?
    N2 C2 C3 C4 . . . . -174.86(14) ?
    C9 C2 C3 C4 . . . . 5.7(3) ?
    C8 N3 C4 Cg2 . . . . -0.24(11) ?
    C8 N3 C4 C5 . . . . -0.53(19) ?
    C8 N3 C4 C3 . . . . -177.97(12) ?
    Cg1 C3 C4 N3 . . . . 27.1(7) ?
    N1 C3 C4 N3 . . . . 9.70(16) ?
    C2 C3 C4 N3 . . . . -174.85(14) ?
    Cg1 C3 C4 Cg2 . . . . 1(2) ?
    N1 C3 C4 Cg2 . . . . -16.6(15) ?
    C2 C3 C4 Cg2 . . . . 158.8(13) ?
    Cg1 C3 C4 C5 . . . . -150.2(6) ?
    N1 C3 C4 C5 . . . . -167.68(12) ?
    C2 C3 C4 C5 . . . . 7.8(2) ?
    N3 C4 C5 C6 . . . . 0.3(2) ?
    Cg2 C4 C5 C6 . . . . 0.05(11) ?
    C3 C4 C5 C6 . . . . 177.53(12) ?
    C4 C5 C6 C7 . . . . 0.2(2) ?
    C5 C6 C7 C8 . . . . -0.5(2) ?
    C4 N3 C8 C7 . . . . 0.2(2) ?
    C6 C7 C8 N3 . . . . 0.3(2) ?
    C13 N4 C9 C10 . . . . 0.89(19) ?
    C13 N4 C9 C2 . . . . 179.00(11) ?
    Cg1 C2 C9 N4 . . . . -154.6(7) ?
    N2 C2 C9 N4 . . . . -158.53(11) ?
    C3 C2 C9 N4 . . . . 20.9(2) ?
    Cg1 C2 C9 C10 . . . . 23.6(8) ?
    N2 C2 C9 C10 . . . . 19.64(17) ?
    C3 C2 C9 C10 . . . . -160.96(13) ?
    N4 C9 C10 C11 . . . . -0.4(2) ?
    C2 C9 C10 C11 . . . . -178.53(11) ?
    C9 C10 C11 C12 . . . . 0.2(2) ?
    C10 C11 C12 C13 . . . . -0.5(2) ?
    C9 N4 C13 C12 . . . . -1.2(2) ?
    C11 C12 C13 N4 . . . . 1.0(2) ?
    Cg1 C1 C14 C15 . . . . -91(3) ?
    N2 C1 C14 C15 . . . . 171.95(12) ?
    N1 C1 C14 C15 . . . . -10.5(2) ?
    Cg1 C1 C14 C19 . . . . 90(3) ?
    N2 C1 C14 C19 . . . . -7.35(19) ?
    N1 C1 C14 C19 . . . . 170.20(12) ?
    Cg1 C1 C14 Cg3 . . . . 124(3) ?
    N2 C1 C14 Cg3 . . . . 27(3) ?
    N1 C1 C14 Cg3 . . . . -155(3) ?
    C19 C14 C15 C16 . . . . 1.3(2) ?
    Cg3 C14 C15 C16 . . . . 0.35(11) ?
    C1 C14 C15 C16 . . . . -177.96(12) ?
    C14 C15 C16 C17 . . . . 0.1(2) ?
    C15 C16 C17 C18 . . . . -0.9(2) ?
    C16 C17 C18 C19 . . . . 0.4(2) ?
    C17 C18 C19 C14 . . . . 1.0(2) ?
    C15 C14 C19 C18 . . . . -1.9(2) ?
    Cg3 C14 C19 C18 . . . . -0.90(11) ?
    C1 C14 C19 C18 . . . . 177.43(12) ?
    N2 C1 Cg1 C2 . . . . 0.39(16) ?
    N1 C1 Cg1 C2 . . . . 179.63(13) ?
    C14 C1 Cg1 C2 . . . . -98(3) ?
    N2 C1 Cg1 N1 . . . . -179.24(9) ?
    C14 C1 Cg1 N1 . . . . 82(3) ?
    N1 C1 Cg1 N2 . . . . 179.24(9) ?
    C14 C1 Cg1 N2 . . . . -98(3) ?
    N2 C1 Cg1 C3 . . . . 179.19(13) ?
    N1 C1 Cg1 C3 . . . . -1.57(16) ?
    C14 C1 Cg1 C3 . . . . 81(3) ?
    N2 C2 Cg1 C1 . . . . -0.38(15) ?
    C3 C2 Cg1 C1 . . . . 179.27(14) ?
    C9 C2 Cg1 C1 . . . . -4.7(8) ?
    N2 C2 Cg1 N1 . . . . 179.00(13) ?
    C3 C2 Cg1 N1 . . . . -1.34(15) ?
    C9 C2 Cg1 N1 . . . . 174.7(7) ?
    C3 C2 Cg1 N2 . . . . 179.65(9) ?
    C9 C2 Cg1 N2 . . . . -4.4(7) ?
    N2 C2 Cg1 C3 . . . . -179.65(9) ?
    C9 C2 Cg1 C3 . . . . 176.0(8) ?
    C3 N1 Cg1 C1 . . . . -179.04(10) ?
    C1 N1 Cg1 C2 . . . . -179.61(14) ?
    C3 N1 Cg1 C2 . . . . 1.35(15) ?
    C1 N1 Cg1 N2 . . . . -1.17(14) ?
    C3 N1 Cg1 N2 . . . . 179.79(12) ?
    C1 N1 Cg1 C3 . . . . 179.04(10) ?
    C2 N2 Cg1 C1 . . . . 179.75(10) ?
    C1 N2 Cg1 C2 . . . . -179.75(10) ?
    C1 N2 Cg1 N1 . . . . 1.19(14) ?
    C2 N2 Cg1 N1 . . . . -179.05(12) ?
    C1 N2 Cg1 C3 . . . . -179.17(14) ?
    C2 N2 Cg1 C3 . . . . 0.59(15) ?
    N1 C3 Cg1 C1 . . . . 1.58(16) ?
    C2 C3 Cg1 C1 . . . . -179.24(14) ?
    C4 C3 Cg1 C1 . . . . -17.9(7) ?
    N1 C3 Cg1 C2 . . . . -179.18(9) ?
    C4 C3 Cg1 C2 . . . . 161.3(7) ?
    C2 C3 Cg1 N1 . . . . 179.18(9) ?
    C4 C3 Cg1 N1 . . . . -19.5(6) ?
    N1 C3 Cg1 N2 . . . . -179.77(13) ?
    C2 C3 Cg1 N2 . . . . -0.59(15) ?
    C4 C3 Cg1 N2 . . . . 160.7(6) ?
loop_
    _geom_hbond_atom_site_label_D
    _geom_hbond_atom_site_label_H
    _geom_hbond_atom_site_label_A
    _geom_hbond_site_symmetry_A
    _geom_hbond_distance_DH
    _geom_hbond_distance_HA
    _geom_hbond_distance_DA
    _geom_hbond_angle_DHA
    C15 H15 N4 4_565 0.95 2.59 3.442(2) 149
    N1 H1 N4 4_565 0.89(2) 2.73(2) 3.432(2) 137.0(10)
    C13 H13 N3 4_666 0.95 2.72 3.505(2) 141
    C16 H16 Cg1 4_565 0.95 2.88 3.6710(10)
                                         142
    C7 H7 Cg4 4_665 0.95 2.79 3.7080(10)
                                       163
    C5 H5 N4 . 0.95 2.31 3.068(2) 137
    N1 H1 N3 . 0.89(2) 2.37(2) 2.669(2) 100.0(10)
    C11 H11 Cg2 2_745 0.95 2.93 3.7720(10)
                                         148
