# Supplementary material for: 2-Phenyl-4,5-di-2-pyridyl-1H-imidazole
Source: Acta Crystallogr Sect E Struct Rep Online. 2009 Dec 16;66(Pt 1):o149. doi: 10.1107/S1600536809053215 (PMC2980126; doi:10.1107/S1600536809053215)
Supplement: Supplementary file 2 [file e-66-0o149-Isup2.hkl]

#
# h,k,l, Fc-squared, Fo-squared, sigma(Fo-squared) and status flag
#
data_I
_shelx_title ' fels_7_0m in P2(1)/n'
_shelx_refln_list_code          4
_shelx_F_calc_maximum      191.01
_exptl_crystal_F_000       624.00
_reflns_d_resolution_high  0.8410
 
loop_
 _symmetry_equiv_pos_as_xyz
 'x, y, z'
 '-x+1/2, y+1/2, -z+1/2'
 '-x, -y, -z'
 'x-1/2, -y-1/2, z-1/2'
 
_cell_length_a     8.7394
_cell_length_b    15.3333
_cell_length_c    11.2980
_cell_angle_alpha  90.000
_cell_angle_beta  106.835
_cell_angle_gamma  90.000
 
_shelx_F_squared_multiplier     1.000
 
loop_
 _refln_index_h
 _refln_index_k
 _refln_index_l
 _refln_F_squared_calc
 _refln_F_squared_meas
 _refln_F_squared_sigma
 _refln_observed_status
   2   0   0        7.59       10.96      1.19 o
   4   0   0     1724.46     1898.46     21.73 o
   6   0   0        0.02        0.00      1.34 o
   8   0   0      100.28       88.33      5.07 o
   1   1   0      346.69      334.07      2.54 o
   2   1   0     1613.54     1475.69     11.58 o
   3   1   0      671.08      698.19      6.94 o
   4   1   0       28.38       38.23      1.34 o
   5   1   0       21.48       22.01      1.28 o
   6   1   0       15.42       21.89      1.44 o
   7   1   0        1.37        0.00      1.12 o
   8   1   0       44.70       37.27      2.63 o
   9   1   0       13.58        7.10      2.08 o
   0   2   0      961.40      900.81     11.65 o
   1   2   0        8.30        8.35      0.40 o
   2   2   0      347.40      341.14      3.77 o
   3   2   0      333.95      325.03      4.18 o
   4   2   0       46.83       48.40      1.48 o
   5   2   0       72.19       77.74      2.05 o
   6   2   0        0.38        0.00      0.91 o
   7   2   0        3.02        3.49      1.21 o
   8   2   0      134.41      129.41      4.26 o
   9   2   0        4.39        3.45      1.98 o
   1   3   0      228.19      198.26      2.03 o
   2   3   0     1312.28     1291.44     12.55 o
   3   3   0      323.54      352.90      4.29 o
   4   3   0     3719.48     3877.15     31.61 o
   5   3   0      722.79      739.75      7.78 o
   6   3   0       20.97       25.65      1.54 o
   7   3   0      541.24      528.41      7.11 o
   8   3   0        4.58        2.87      1.74 o
   9   3   0      156.37      149.29      4.92 o
   0   4   0      722.20      724.73      8.94 o
   1   4   0     1931.75     1786.52     12.89 o
   2   4   0      571.41      541.69      6.66 o
   3   4   0        1.80        2.70      0.81 o
   4   4   0       11.30       13.65      1.14 o
   5   4   0       36.99       40.15      1.94 o
   6   4   0       14.69       14.32      1.35 o
   7   4   0       32.41       31.64      2.09 o
   8   4   0       89.13       89.47      3.43 o
   9   4   0      179.01      190.28      7.66 o
   1   5   0       94.98       81.27      1.89 o
   2   5   0        0.04        0.88      0.75 o
   3   5   0      399.47      398.10      5.70 o
   4   5   0       54.00       56.09      1.87 o
   5   5   0        8.68        4.17      1.10 o
   6   5   0      214.76      205.33      3.79 o
   7   5   0      333.38      322.33      5.32 o
   8   5   0      279.68      282.82      5.90 o
   9   5   0      254.22      239.79      6.25 o
   0   6   0      210.83      222.23      4.14 o
   1   6   0       38.15       34.39      1.24 o
   2   6   0      339.74      352.60      4.45 o
   3   6   0       82.71       94.68      2.87 o
   4   6   0      200.87      216.45      3.96 o
   5   6   0      674.94      684.26      8.15 o
   6   6   0     1432.96     1394.89     13.73 o
   7   6   0       30.37       33.62      2.59 o
   8   6   0      320.09      293.41      7.20 o
   9   6   0       29.53       26.06      5.46 o
   1   7   0      138.94      141.91      2.64 o
   2   7   0      459.08      457.85      5.55 o
   3   7   0        0.11        0.40      0.94 o
   4   7   0       19.35       23.46      1.57 o
   5   7   0      341.29      351.75      5.75 o
   6   7   0      206.67      199.65      4.49 o
   7   7   0       22.48       19.43      1.90 o
   8   7   0      214.67      214.10      6.15 o
   9   7   0      255.21      291.65      9.74 o
   0   8   0       25.28       21.83      1.56 o
   1   8   0      592.33      633.85      6.57 o
   2   8   0      946.13      950.15      9.92 o
   3   8   0      438.09      458.10      5.93 o
   4   8   0     1086.07     1062.87     11.36 o
   5   8   0       31.27       32.88      1.92 o
   6   8   0      256.38      269.43      5.36 o
   7   8   0      117.05      122.06      4.48 o
   8   8   0      121.86      108.49      4.83 o
   1   9   0      196.05      210.44      5.03 o
   2   9   0      121.90      121.28      4.50 o
   3   9   0      834.12      849.26      9.48 o
   4   9   0       11.29       12.03      1.33 o
   5   9   0       58.77       62.82      2.50 o
   6   9   0       34.67       32.27      2.24 o
   7   9   0       41.99       38.72      2.69 o
   8   9   0       42.24       53.99      4.34 o
   0  10   0     1257.32     1295.00     16.95 o
   1  10   0        6.72        5.64      1.26 o
   2  10   0      123.79      123.98      3.09 o
   3  10   0      144.00      142.65      3.24 o
   4  10   0      121.47      129.87      3.72 o
   5  10   0      836.14      830.80     10.78 o
   6  10   0        6.84        6.72      1.66 o
   7  10   0        2.95        5.23      2.13 o
   8  10   0       18.32       25.38      3.14 o
   1  11   0      572.16      583.92      8.25 o
   2  11   0       29.59       31.08      2.10 o
   3  11   0       30.14       28.23      3.13 o
   4  11   0        0.80        1.70      1.34 o
   5  11   0      788.37      780.41     13.15 o
   6  11   0       17.39       16.46      2.46 o
   7  11   0       25.40       29.28      3.09 o
   0  12   0       21.61       23.94      3.82 o
   1  12   0        5.58        3.73      1.90 o
   2  12   0      171.23      183.01      6.17 o
   3  12   0      162.76      163.12      4.59 o
   4  12   0        1.51        1.30      1.58 o
   5  12   0       67.31       62.78      3.40 o
   6  12   0      148.57      144.22      5.72 o
   7  12   0      152.19      161.14      6.82 o
   1  13   0       12.75        8.21      2.97 o
   2  13   0      253.63      246.42      8.52 o
   3  13   0       33.80       32.36      4.33 o
   4  13   0       93.18       95.91      5.24 o
   5  13   0       36.92       35.58      3.25 o
   6  13   0        5.11        1.49      2.25 o
   0  14   0      110.38      126.26      7.23 o
   1  14   0       84.37       83.64      6.70 o
   2  14   0      285.95      281.72      9.41 o
   3  14   0       60.98       72.05      6.80 o
   4  14   0        6.38       10.09      3.59 o
   5  14   0        0.31        0.00      2.87 o
   6  14   0       77.33       77.72      5.69 o
   1  15   0        0.40        0.00      2.97 o
   2  15   0        0.00        0.00      2.73 o
   3  15   0       75.06       90.80      6.57 o
   4  15   0        2.07        0.65      3.23 o
   5  15   0       34.77       24.61      4.76 o
   0  16   0      166.62      174.63      9.26 o
   1  16   0        0.86        1.93      3.14 o
   2  16   0      285.51      319.94     10.88 o
   3  16   0        6.66        7.09      3.73 o
   4  16   0      304.10      339.11     26.23 o
   1  17   0        6.74        3.86      3.46 o
   2  17   0        9.81        6.69      3.89 o
   3  17   0       37.43       45.74      5.52 o
   0  18   0       24.80       13.48      7.92 o
   1  18   0        0.03        3.30      5.04 o
  -9   0   1      181.06      167.17      7.28 o
  -7   0   1      301.25      313.65      9.88 o
  -5   0   1     1108.81     1155.10     16.57 o
  -3   0   1      243.02      237.84      5.35 o
  -1   0   1     8090.67     7715.16     80.84 o
   1   0   1      321.29      279.80      8.94 o
   3   0   1     5344.53     5339.43     51.59 o
   5   0   1       66.63       60.39      2.25 o
   7   0   1       78.21       68.13      4.11 o
   9   0   1       96.70      112.67      9.96 o
 -10   1   1        3.05        0.50      2.64 o
  -9   1   1       30.81       32.55      2.86 o
  -8   1   1        2.43        2.44      1.43 o
  -7   1   1      798.53      789.31      9.54 o
  -6   1   1      151.16      160.16      3.45 o
  -5   1   1      478.60      538.23      6.89 o
  -4   1   1       17.93       18.07      1.20 o
  -3   1   1       96.17       90.30      1.94 o
  -2   1   1     7683.23     7251.03     54.09 o
  -1   1   1      194.74      179.32      2.01 o
   0   1   1     1379.69     1328.16     14.01 o
   1   1   1     4012.31     3778.05     30.25 o
   2   1   1       12.65       10.07      0.56 o
   3   1   1      107.38      125.53      1.61 o
   4   1   1      395.62      447.93      4.53 o
   5   1   1        0.87        0.91      0.80 o
   6   1   1      138.35      148.32      2.88 o
   7   1   1      147.26      148.26      4.05 o
   8   1   1       93.77       81.75      3.45 o
   9   1   1      139.82      167.03      5.03 o
 -10   2   1       31.44       51.30      5.56 o
  -9   2   1       49.36       58.58      3.83 o
  -8   2   1       51.83       51.06      2.56 o
  -7   2   1      286.72      287.81      5.81 o
  -6   2   1      392.09      397.84      5.40 o
  -5   2   1      299.77      301.15      4.24 o
  -4   2   1       91.92       85.23      2.32 o
  -3   2   1      107.25      116.67      2.23 o
  -2   2   1     2621.99     2540.04     19.81 o
  -1   2   1     1528.74     1410.25     14.38 o
   0   2   1      404.56      338.52      2.32 o
   1   2   1     1564.50     1507.37     12.27 o
   2   2   1      403.12      411.00      3.97 o
   3   2   1      114.22      100.68      1.84 o
   4   2   1     2664.44     2920.14     24.02 o
   5   2   1       49.81       45.49      1.56 o
   6   2   1      391.83      380.67      4.99 o
   7   2   1        0.73        2.74      1.31 o
   8   2   1      334.34      310.59      6.43 o
   9   2   1        2.84        2.98      1.95 o
 -10   3   1        0.10        2.10      2.69 o
  -9   3   1       75.47       69.32      4.12 o
  -8   3   1       11.19       11.07      1.74 o
  -7   3   1      914.36      911.92     10.07 o
  -6   3   1      160.25      164.40      3.32 o
  -5   3   1      573.36      609.27      7.77 o
  -4   3   1      215.17      201.39      3.74 o
  -3   3   1      227.61      239.59      3.64 o
  -2   3   1     1771.62     1718.11     13.72 o
  -1   3   1    17531.55    16410.15    121.56 o
   0   3   1     2249.80     2130.92     15.08 o
   1   3   1      557.78      549.94      4.82 o
   2   3   1       51.91       52.90      1.49 o
   3   3   1      147.58      136.00      2.16 o
   4   3   1        8.20        8.59      0.95 o
   5   3   1       15.58        8.84      1.31 o
   6   3   1        2.55        2.70      1.04 o
   7   3   1      198.77      212.34      4.48 o
   8   3   1       34.91       31.66      2.36 o
   9   3   1        0.36        1.33      1.88 o
  -9   4   1       44.48       45.06      4.13 o
  -8   4   1       62.05       58.34      3.65 o
  -7   4   1       16.50       17.10      1.63 o
  -6   4   1       54.10       54.62      2.11 o
  -5   4   1       16.15       16.41      1.33 o
  -4   4   1       22.63       21.73      1.44 o
  -3   4   1       29.80       46.43      1.66 o
  -2   4   1        4.46        9.69      0.78 o
  -1   4   1     3796.89     3763.33     30.24 o
   0   4   1        6.65       10.03      0.67 o
   1   4   1      834.11      779.10      6.63 o
   2   4   1     1024.47      986.90     10.00 o
   3   4   1      620.84      643.06      7.72 o
   4   4   1      373.75      386.54      4.90 o
   5   4   1       18.80       14.86      1.20 o
   6   4   1      649.03      643.28      7.36 o
   7   4   1      376.65      362.51      5.71 o
   8   4   1        4.94        1.44      1.53 o
   9   4   1       90.86      101.88      6.72 o
  -9   5   1       59.46       60.28      7.14 o
  -8   5   1       25.24       19.44      1.87 o
  -7   5   1        1.34        1.68      1.23 o
  -6   5   1      355.22      334.70      5.06 o
  -5   5   1      107.15       99.40      3.13 o
  -4   5   1       20.22       23.67      1.52 o
  -3   5   1      156.84      162.95      3.42 o
  -2   5   1      311.07      299.38      3.35 o
  -1   5   1     1768.24     1714.45     13.10 o
   0   5   1      817.26      831.38      6.71 o
   1   5   1       68.92       68.39      1.53 o
   2   5   1       83.31       94.26      2.16 o
   3   5   1      131.90      136.11      2.74 o
   4   5   1      137.79      141.48      3.06 o
   5   5   1      598.06      632.74      8.04 o
   6   5   1       14.22       16.14      1.55 o
   7   5   1       11.26       14.08      1.67 o
   8   5   1      297.88      283.74      5.84 o
   9   5   1        6.40        1.84      1.92 o
  -9   6   1        9.24       11.85      2.95 o
  -8   6   1       10.91        8.64      1.86 o
  -7   6   1       49.65       44.66      2.24 o
  -6   6   1        2.63        1.35      1.14 o
  -5   6   1        1.22        0.00      1.04 o
  -4   6   1       61.63       73.64      2.39 o
  -3   6   1     1386.08     1469.41     14.15 o
  -2   6   1      113.98      112.78      1.97 o
  -1   6   1      108.36      116.02      1.86 o
   0   6   1      728.77      687.96      6.47 o
   1   6   1       48.59       48.54      1.40 o
   2   6   1      388.91      407.24      4.55 o
   3   6   1      932.90      984.19      9.99 o
   4   6   1      127.64      140.74      3.15 o
   5   6   1       18.81       21.18      1.63 o
   6   6   1     1374.40     1350.31     15.56 o
   7   6   1      358.98      372.03      6.04 o
   8   6   1      184.91      185.83      4.84 o
   9   6   1       31.03       36.40      3.14 o
  -9   7   1       28.12       41.01      4.13 o
  -8   7   1        0.66        0.00      1.69 o
  -7   7   1      301.46      309.13      5.62 o
  -6   7   1      757.47      758.66      8.90 o
  -5   7   1       88.26       92.79      2.97 o
  -4   7   1      265.88      262.51      4.62 o
  -3   7   1      121.14      136.48      3.03 o
  -2   7   1        2.76        5.13      0.83 o
  -1   7   1      203.45      196.16      2.51 o
   0   7   1      257.65      269.93      3.32 o
   1   7   1     1137.12     1117.83     10.41 o
   2   7   1       95.73       97.37      2.05 o
   3   7   1      292.19      304.40      4.39 o
   4   7   1        6.97        4.54      1.08 o
   5   7   1      369.17      370.05      5.90 o
   6   7   1       36.26       34.83      2.19 o
   7   7   1      245.07      254.99      5.39 o
   8   7   1       90.88       98.21      4.08 o
  -9   8   1      102.10       93.24      5.54 o
  -8   8   1      136.18      128.00      6.08 o
  -7   8   1      107.48      118.08      4.75 o
  -6   8   1      131.23      124.33      3.72 o
  -5   8   1      867.03      873.29     10.90 o
  -4   8   1      371.73      339.95      5.54 o
  -3   8   1      409.42      395.61      5.40 o
  -2   8   1      698.89      713.69      7.92 o
  -1   8   1      393.84      410.42      4.10 o
   0   8   1     1365.74     1408.16     11.75 o
   1   8   1      477.74      496.29      5.67 o
   2   8   1      123.70      121.43      2.38 o
   3   8   1       74.03       76.70      2.13 o
   4   8   1      526.47      513.47      6.68 o
   5   8   1      102.28       90.80      2.76 o
   6   8   1      100.77       98.27      3.38 o
   7   8   1        0.77        1.37      1.58 o
   8   8   1        0.17        0.00      1.81 o
  -8   9   1      123.88      123.63      5.27 o
  -7   9   1       14.00       13.65      5.12 o
  -6   9   1      808.26      775.05     10.49 o
  -5   9   1        3.29        3.83      1.39 o
  -4   9   1        0.12        0.00      1.04 o
  -3   9   1       26.15       21.97      1.50 o
  -2   9   1        7.97        7.09      1.16 o
  -1   9   1        3.34        1.03      0.75 o
   0   9   1       90.77       94.96      3.15 o
   1   9   1       41.24       50.86      1.82 o
   2   9   1       45.24       54.71      1.80 o
   3   9   1       96.71       93.61      2.35 o
   4   9   1       65.64       64.08      2.15 o
   5   9   1       77.85       75.44      2.68 o
   6   9   1      186.09      203.76      5.02 o
   7   9   1        7.42        8.86      1.97 o
   8   9   1        7.39        4.14      2.66 o
  -8  10   1       18.65       21.30      3.07 o
  -7  10   1       92.59       93.57      4.03 o
  -6  10   1       65.15       70.84      3.66 o
  -5  10   1       74.63       76.71      3.23 o
  -4  10   1      370.81      352.48      5.80 o
  -3  10   1       96.13       96.83      2.68 o
  -2  10   1      218.44      245.00      4.71 o
  -1  10   1     1047.83     1067.22      9.57 o
   0  10   1        5.51        4.29      1.03 o
   1  10   1      355.92      348.75      5.03 o
   2  10   1       11.07       17.12      1.45 o
   3  10   1      162.24      158.23      3.12 o
   4  10   1      178.54      172.32      3.47 o
   5  10   1       51.55       55.58      2.46 o
   6  10   1      339.71      341.62      6.36 o
   7  10   1      234.49      239.64      6.52 o
   8  10   1       17.93       22.19      3.05 o
  -8  11   1       74.65       86.02      5.62 o
  -7  11   1       13.58       11.52      2.81 o
  -6  11   1       60.18       56.02      3.39 o
  -5  11   1      186.74      183.65      5.22 o
  -4  11   1        7.68        6.30      1.58 o
  -3  11   1        3.51        6.71      1.61 o
  -2  11   1      161.63      184.22      5.57 o
  -1  11   1      126.86      133.84      3.12 o
   0  11   1      142.74      150.16      3.48 o
   1  11   1       62.24       65.06      2.84 o
   2  11   1      372.46      375.56      5.65 o
   3  11   1       71.14       68.12      2.31 o
   4  11   1      524.78      533.47      7.87 o
   5  11   1       11.77        9.71      1.71 o
   6  11   1        1.49        3.92      1.93 o
   7  11   1      109.45      114.27      5.40 o
  -7  12   1       50.93       61.72      4.41 o
  -6  12   1       73.22       65.41      6.33 o
  -5  12   1      223.74      227.52      6.56 o
  -4  12   1      165.75      163.85      5.82 o
  -3  12   1        9.11       12.78      2.63 o
  -2  12   1        6.14        7.88      1.98 o
  -1  12   1        0.12        0.00      2.14 o
   0  12   1        0.28        0.36      1.52 o
   1  12   1      133.32      125.82      3.35 o
   2  12   1        0.02        0.00      1.92 o
   3  12   1      675.74      678.35     10.13 o
   4  12   1       68.39       64.21      2.84 o
   5  12   1      152.88      147.86      4.90 o
   6  12   1       32.96       33.64      3.04 o
   7  12   1        5.48        5.67      3.07 o
  -7  13   1      145.38      152.67      7.82 o
  -6  13   1        0.14        0.00      2.43 o
  -5  13   1      262.77      285.20      9.58 o
  -4  13   1       67.52       68.80      6.78 o
  -3  13   1       64.82       62.46      5.05 o
  -2  13   1       19.78       18.19      3.55 o
  -1  13   1       99.66       88.77      5.15 o
   0  13   1      100.86      112.82      4.76 o
   1  13   1        5.50        3.72      2.78 o
   2  13   1       81.88       87.88      4.07 o
   3  13   1       12.71       13.41      2.16 o
   4  13   1      136.32      140.87      4.95 o
   5  13   1      323.08      329.42      8.34 o
   6  13   1        3.81        0.00      2.16 o
  -6  14   1        3.08        0.00      3.05 o
  -5  14   1      145.90      150.95      7.07 o
  -4  14   1        6.08       10.37      4.69 o
  -3  14   1       90.57       83.95      5.84 o
  -2  14   1       14.59       18.78      3.57 o
  -1  14   1       48.20       36.70      3.99 o
   0  14   1       83.96       87.13      4.81 o
   1  14   1       32.79       35.65      4.23 o
   2  14   1       57.24       60.78      5.08 o
   3  14   1      125.52      125.41      6.89 o
   4  14   1      387.07      411.35     12.39 o
   5  14   1       53.16       64.05      5.83 o
   6  14   1       40.12       41.67      5.34 o
  -5  15   1        9.51        8.90      4.83 o
  -4  15   1        4.97        7.67      4.36 o
  -3  15   1       59.77       66.80      7.57 o
  -2  15   1        1.51        4.68      3.21 o
  -1  15   1       88.79      100.72      8.38 o
   0  15   1       76.39       90.93      4.79 o
   1  15   1       80.13       82.57      5.79 o
   2  15   1       21.56       30.21      5.83 o
   3  15   1       24.82       19.11      3.98 o
   4  15   1       40.73       47.52      5.26 o
   5  15   1      264.20      253.46     10.44 o
  -4  16   1      115.39      119.07      7.52 o
  -3  16   1      116.45      100.63      6.74 o
  -2  16   1      187.99      206.14      8.70 o
  -1  16   1       77.79       83.60      5.80 o
   0  16   1      195.58      198.45     13.08 o
   1  16   1      243.11      262.38     19.22 o
   2  16   1       12.35       16.00      4.00 o
   3  16   1        1.66        0.67      3.31 o
   4  16   1      135.26      167.63      8.62 o
  -3  17   1       28.98       28.80      4.95 o
  -2  17   1        1.32        0.00      4.14 o
  -1  17   1       95.85       90.15     15.19 o
   0  17   1       17.65       13.18      6.02 o
   1  17   1      138.74      147.33     10.81 o
   2  17   1      188.48      170.89      8.66 o
   3  17   1       62.79       67.05      7.06 o
  -1  18   1       37.88       46.96      7.50 o
   0  18   1       15.15        5.48      5.16 o
   1  18   1       96.14      108.01     13.52 o
 -10   0   2        6.25       14.01      5.12 o
  -8   0   2     1167.89     1179.80     19.08 o
  -6   0   2     3046.62     3142.62     40.53 o
  -4   0   2      562.12      591.84     11.07 o
  -2   0   2      216.27      173.37      4.72 o
   0   0   2       71.16       70.38      1.06 o
   2   0   2      875.40      988.12     14.47 o
   4   0   2       36.88       38.91      1.37 o
   6   0   2       32.22       28.30      1.85 o
   8   0   2      317.45      288.73      8.50 o
 -10   1   2       33.06       41.72      4.31 o
  -9   1   2       14.07       15.03      2.59 o
  -8   1   2      319.00      316.00      5.78 o
  -7   1   2       81.22       79.83      2.85 o
  -6   1   2       65.43       67.52      2.42 o
  -5   1   2      415.01      437.52      6.21 o
  -4   1   2      177.53      173.07      3.61 o
  -3   1   2      247.81      250.43      3.30 o
  -2   1   2     3009.27     2867.40     26.50 o
  -1   1   2     1622.55     1560.50     12.24 o
   0   1   2     4109.80     3848.66     24.49 o
   1   1   2      447.91      467.47      4.89 o
   2   1   2       16.99        9.76      0.79 o
   3   1   2     1126.53     1241.53     10.53 o
   4   1   2      105.73      116.89      1.68 o
   5   1   2      202.84      193.37      2.69 o
   6   1   2      129.39      128.83      2.78 o
   7   1   2        0.67        0.07      1.23 o
   8   1   2       43.19       45.98      2.73 o
   9   1   2        0.00        1.58      1.77 o
 -10   2   2       15.47       15.21      3.33 o
  -9   2   2        1.36        2.25      2.07 o
  -8   2   2       61.02       65.76      2.85 o
  -7   2   2      219.12      200.39      4.31 o
  -6   2   2      113.78      104.35      2.89 o
  -5   2   2      135.41      148.91      3.38 o
  -4   2   2      713.06      726.27      8.49 o
  -3   2   2      383.17      390.40      4.24 o
  -2   2   2       82.43       75.62      2.20 o
  -1   2   2     4893.18     4836.63     38.36 o
   0   2   2     8542.17     8057.38     54.70 o
   1   2   2      884.86      830.62      6.81 o
   2   2   2     1048.02     1115.21      9.39 o
   3   2   2       33.39       38.68      0.95 o
   4   2   2      695.71      745.85      7.11 o
   5   2   2       41.51       46.98      1.48 o
   6   2   2        8.94       11.62      1.20 o
   7   2   2     1401.93     1260.40     14.21 o
   8   2   2       25.18       22.09      2.25 o
   9   2   2        0.65        4.16      2.04 o
 -10   3   2       29.49       30.52      4.02 o
  -9   3   2      186.63      184.23      6.11 o
  -8   3   2       50.25       54.36      2.74 o
  -7   3   2      601.85      594.74      8.22 o
  -6   3   2       36.41       41.49      2.09 o
  -5   3   2      126.74      128.80      3.30 o
  -4   3   2      585.10      644.10      7.33 o
  -3   3   2      730.98      752.02      8.00 o
  -2   3   2        5.19        3.49      0.63 o
  -1   3   2    36483.87    33974.75    231.32 o
   0   3   2       40.21       42.72      1.01 o
   1   3   2      260.24      245.81      2.46 o
   2   3   2       28.54       29.62      0.93 o
   3   3   2       25.96       31.47      1.11 o
   4   3   2        9.84       13.12      1.13 o
   5   3   2       47.04       46.67      1.68 o
   6   3   2       40.37       39.99      1.80 o
   7   3   2      278.36      279.42      5.14 o
   8   3   2      125.47      114.22      3.59 o
   9   3   2       32.60       42.34      3.27 o
 -10   4   2        2.28        3.59      2.80 o
  -9   4   2       28.56       30.85      3.30 o
  -8   4   2       35.63       39.61      2.65 o
  -7   4   2      117.22      117.88      3.44 o
  -6   4   2      152.03      163.05      3.64 o
  -5   4   2      706.06      679.21      8.11 o
  -4   4   2      790.41      783.60      8.61 o
  -3   4   2        8.86        6.93      0.89 o
  -2   4   2     2358.88     2409.81     22.91 o
  -1   4   2    20981.28    19936.16    134.73 o
   0   4   2     1141.56     1094.05      9.56 o
   1   4   2     1737.00     1648.18     13.86 o
   2   4   2      872.44      929.73      9.51 o
   3   4   2     1328.26     1473.39     13.57 o
   4   4   2        8.31       10.34      1.09 o
   5   4   2       32.27       36.90      1.73 o
   6   4   2       49.55       54.50      2.08 o
   7   4   2       96.63       91.61      3.08 o
   8   4   2      149.98      169.11      4.97 o
   9   4   2        0.28        0.83      1.75 o
  -9   5   2       14.12       11.36      2.60 o
  -8   5   2      177.46      189.28      4.92 o
  -7   5   2      389.91      373.75      5.80 o
  -6   5   2       11.22        9.72      1.46 o
  -5   5   2      303.24      304.89      4.87 o
  -4   5   2      164.27      167.57      3.47 o
  -3   5   2     2844.63     2927.19     24.53 o
  -2   5   2      960.92      935.97     15.49 o
  -1   5   2       91.04       75.58      1.68 o
   0   5   2       67.29       81.89      2.63 o
   1   5   2      280.80      264.32      3.46 o
   2   5   2       69.10       84.21      1.96 o
   3   5   2       21.37       26.57      1.35 o
   4   5   2      318.56      363.53      5.16 o
   5   5   2       77.80       82.33      2.83 o
   6   5   2       10.68       15.81      1.51 o
   7   5   2      261.80      244.91      5.00 o
   8   5   2        4.56        0.00      1.62 o
   9   5   2       48.06       51.59      3.06 o
  -9   6   2        2.62        4.11      2.56 o
  -8   6   2       14.52        9.91      1.99 o
  -7   6   2       28.21       23.56      1.91 o
  -6   6   2      373.09      381.15      6.01 o
  -5   6   2      187.83      218.18      4.12 o
  -4   6   2       26.80       37.53      1.90 o
  -3   6   2       91.76      116.46      2.45 o
  -2   6   2       99.42      102.29      2.07 o
  -1   6   2     2210.35     2189.49     17.25 o
   0   6   2      208.69      213.71      2.88 o
   1   6   2      909.40      910.67      9.12 o
   2   6   2      653.51      653.36      6.48 o
   3   6   2     1488.17     1533.55     14.50 o
   4   6   2       18.97       17.77      1.43 o
   5   6   2       41.74       41.38      2.01 o
   6   6   2      367.98      362.35      5.94 o
   7   6   2        0.11        0.00      1.41 o
   8   6   2       16.10       10.51      2.87 o
  -9   7   2        0.11        0.00      2.20 o
  -8   7   2        0.00        0.25      1.82 o
  -7   7   2      101.25       96.26      3.80 o
  -6   7   2      537.04      543.76      7.65 o
  -5   7   2       50.68       49.85      2.36 o
  -4   7   2      374.13      377.25      5.47 o
  -3   7   2       58.78       60.16      1.89 o
  -2   7   2     1052.38     1129.21     10.63 o
  -1   7   2      179.95      193.67      2.97 o
   0   7   2      930.84      950.65      9.17 o
   1   7   2        6.85        7.65      0.91 o
   2   7   2       34.03       33.11      1.52 o
   3   7   2       24.59       31.33      1.51 o
   4   7   2      116.30      118.09      3.24 o
   5   7   2        0.33        0.23      1.13 o
   6   7   2       13.30       15.48      1.77 o
   7   7   2       41.86       35.32      2.39 o
   8   7   2       26.75       37.30      2.67 o
  -9   8   2       53.30       53.25      4.07 o
  -8   8   2       59.33       63.40      4.51 o
  -7   8   2        3.44        4.20      1.85 o
  -6   8   2      608.94      589.85      8.80 o
  -5   8   2        0.52        2.03      1.17 o
  -4   8   2       10.76        5.75      1.43 o
  -3   8   2        7.73        4.08      1.31 o
  -2   8   2       39.58       48.29      1.48 o
  -1   8   2      394.68      415.57      4.84 o
   0   8   2        2.40        2.50      0.88 o
   1   8   2       24.19       31.08      1.40 o
   2   8   2      345.37      363.03      5.02 o
   3   8   2      102.60       97.91      2.25 o
   4   8   2        0.05        0.63      1.03 o
   5   8   2       18.34       17.75      1.63 o
   6   8   2       24.20       24.24      2.44 o
   7   8   2        2.22        2.46      1.63 o
   8   8   2        0.58        0.64      1.90 o
  -8   9   2       21.24       24.90      3.15 o
  -7   9   2      351.58      326.98      7.03 o
  -6   9   2      328.17      328.84      8.17 o
  -5   9   2        9.56       10.21      1.68 o
  -4   9   2       10.33       11.19      1.40 o
  -3   9   2       62.45       61.55      2.04 o
  -2   9   2       13.32       11.37      1.22 o
  -1   9   2      346.67      347.33      4.88 o
   0   9   2       31.08       33.26      1.57 o
   1   9   2      196.00      208.85      3.53 o
   2   9   2      980.27      986.75     10.60 o
   3   9   2      201.86      210.63      3.30 o
   4   9   2       74.41       73.91      2.26 o
   5   9   2     1335.47     1351.71     14.31 o
   6   9   2      236.98      236.23      4.75 o
   7   9   2       52.23       52.49      3.19 o
   8   9   2       53.20       51.31      3.41 o
  -8  10   2       48.63       57.17      4.12 o
  -7  10   2        0.70        0.76      2.05 o
  -6  10   2       99.48       99.75      4.66 o
  -5  10   2      290.84      298.96      7.96 o
  -4  10   2        1.90        2.33      1.29 o
  -3  10   2       78.54       78.11      2.71 o
  -2  10   2       19.90       26.71      1.66 o
  -1  10   2      191.74      179.04      5.37 o
   0  10   2       36.16       40.60      2.14 o
   1  10   2      583.96      601.93      7.28 o
   2  10   2       45.42       40.07      1.88 o
   3  10   2       27.05       27.45      1.78 o
   4  10   2      972.45     1000.19     10.38 o
   5  10   2      580.97      576.68      7.89 o
   6  10   2       93.13       95.94      3.45 o
   7  10   2        0.24        0.74      1.75 o
  -8  11   2       15.42       11.48      2.79 o
  -7  11   2       85.87       97.48      5.88 o
  -6  11   2       42.57       44.96      4.16 o
  -5  11   2        2.25        0.00      2.05 o
  -4  11   2       66.37       64.42      3.88 o
  -3  11   2      235.02      247.92     11.12 o
  -2  11   2        6.80        1.90      1.78 o
  -1  11   2        5.85        5.61      1.22 o
   0  11   2        6.00        4.47      1.21 o
   1  11   2      107.83      114.31      3.66 o
   2  11   2        6.40        3.28      1.17 o
   3  11   2       78.62       76.38      2.67 o
   4  11   2       76.36       79.26      2.69 o
   5  11   2      219.12      233.21      5.08 o
   6  11   2      163.92      168.86      4.92 o
   7  11   2      144.17      161.63      6.27 o
  -7  12   2       32.83       23.96      3.24 o
  -6  12   2       31.46       34.38      3.92 o
  -5  12   2        1.48        3.53      2.22 o
  -4  12   2      111.08      109.90      5.46 o
  -3  12   2      116.63      127.28     10.12 o
  -2  12   2      115.91      112.00      5.75 o
  -1  12   2       13.57       11.03      2.29 o
   0  12   2        1.43        2.71      1.50 o
   1  12   2      277.66      289.54      6.17 o
   2  12   2      499.79      509.90     12.02 o
   3  12   2        0.02        0.92      1.28 o
   4  12   2      381.09      397.75      6.95 o
   5  12   2      166.76      169.61      4.63 o
   6  12   2        3.28        1.58      2.26 o
  -7  13   2        5.37        8.04      3.59 o
  -6  13   2       16.56        9.45      3.30 o
  -5  13   2       17.84       18.22      8.47 o
  -4  13   2        3.82        5.31      3.92 o
  -3  13   2       52.69       52.20      6.02 o
  -2  13   2       20.88       21.86      3.57 o
  -1  13   2      392.44      401.92     12.51 o
   0  13   2      224.42      220.09      8.38 o
   1  13   2       66.86       70.06      4.21 o
   2  13   2        0.02        5.00      2.46 o
   3  13   2       80.14       86.53      4.82 o
   4  13   2      218.63      231.73     10.58 o
   5  13   2      133.09      139.09      5.76 o
   6  13   2       28.28       31.63      3.46 o
  -6  14   2        3.37        6.60      3.41 o
  -5  14   2       63.17       77.82      7.73 o
  -4  14   2       80.68       73.85      9.80 o
  -3  14   2       15.49        9.87      3.35 o
  -2  14   2      386.07      408.18     13.46 o
  -1  14   2       17.37       13.57      3.11 o
   0  14   2        3.58        5.91      2.31 o
   1  14   2        0.44        2.19      2.92 o
   2  14   2      329.34      358.63     10.99 o
   3  14   2      449.85      473.77     13.56 o
   4  14   2       10.01        8.87      3.64 o
   5  14   2       63.90       75.01      6.12 o
  -5  15   2        7.50       17.88      7.97 o
  -4  15   2      112.69      111.21     10.31 o
  -3  15   2      198.30      196.00      8.52 o
  -2  15   2      136.44      129.49      9.78 o
  -1  15   2       31.41       40.41      4.15 o
   0  15   2       45.37       39.10      4.56 o
   1  15   2      370.41      382.34     20.32 o
   2  15   2        2.38        0.00      2.92 o
   3  15   2       42.25       41.19      4.99 o
   4  15   2       98.13       95.97      7.08 o
   5  15   2       54.11       59.23      5.84 o
  -4  16   2        2.32        4.01      4.22 o
  -3  16   2        1.97        1.22      5.30 o
  -2  16   2      457.68      459.21     15.30 o
  -1  16   2        9.06        0.52      3.89 o
   0  16   2        6.15        3.27      3.81 o
   1  16   2        1.92        0.00      3.38 o
   2  16   2        5.25        2.29      3.41 o
   3  16   2      121.94      117.50      7.40 o
   4  16   2       29.03       28.74      6.30 o
  -3  17   2       84.52       80.21     15.61 o
  -2  17   2      181.81      158.03     17.69 o
  -1  17   2      214.08      214.41     25.48 o
   0  17   2       86.56       81.81      6.44 o
   1  17   2       38.59       39.02      5.12 o
   2  17   2       80.35       85.57      6.66 o
  -1  18   2       10.37       26.45      6.64 o
   0  18   2       29.36       30.09      6.37 o
  -9   0   3        7.48        9.71      3.30 o
  -7   0   3      202.43      210.51      6.87 o
  -5   0   3       76.44       66.84      3.66 o
  -3   0   3      280.01      299.86     11.66 o
  -1   0   3       87.22       74.66      3.12 o
   1   0   3       94.62       67.98      1.79 o
   3   0   3      229.63      267.27      5.06 o
   5   0   3      252.82      264.92      4.79 o
   7   0   3       45.30       42.33      5.01 o
   9   0   3       37.61       27.64      5.03 o
 -10   1   3       27.32       37.43      4.15 o
  -9   1   3       38.50       40.11      3.20 o
  -8   1   3       38.97       47.48      2.86 o
  -7   1   3      103.51      104.60      3.26 o
  -6   1   3      163.48      177.04      4.07 o
  -5   1   3      185.97      185.33      4.19 o
  -4   1   3       16.82       21.90      1.39 o
  -3   1   3      432.26      440.24      6.19 o
  -2   1   3     7568.71     7325.08     61.42 o
  -1   1   3     4534.93     4301.50     41.93 o
   0   1   3      866.54      843.84      6.34 o
   1   1   3      255.42      247.21      2.85 o
   2   1   3       29.75       38.97      1.95 o
   3   1   3     3470.28     3704.05     39.76 o
   4   1   3        4.59        3.46      0.57 o
   5   1   3      251.45      254.69      2.91 o
   6   1   3      244.05      248.93      3.87 o
   7   1   3      335.06      310.87      5.24 o
   8   1   3       35.46       40.15      2.55 o
   9   1   3        2.80        0.00      1.96 o
 -10   2   3        0.07        0.00      2.41 o
  -9   2   3       17.67       14.18      2.49 o
  -8   2   3        1.09        0.52      1.72 o
  -7   2   3      768.17      724.32      9.28 o
  -6   2   3       27.20       28.61      2.21 o
  -5   2   3      222.36      234.38      4.76 o
  -4   2   3     1734.49     1764.95     20.15 o
  -3   2   3      424.67      406.61      5.43 o
  -2   2   3     8510.28     8388.79     70.25 o
  -1   2   3     6312.22     5937.53     49.89 o
   0   2   3      687.47      647.22      5.37 o
   1   2   3       16.33       16.72      0.65 o
   2   2   3      578.95      570.58      5.50 o
   3   2   3       46.35       48.11      1.30 o
   4   2   3       74.99       70.98      1.43 o
   5   2   3      188.55      182.01      2.81 o
   6   2   3      905.89      911.31     10.42 o
   7   2   3       51.55       50.88      2.27 o
   8   2   3       69.51       61.29      2.71 o
 -10   3   3        0.06        0.00      2.55 o
  -9   3   3        3.16        2.68      2.07 o
  -8   3   3      411.29      424.80      9.54 o
  -7   3   3        3.50        2.10      1.64 o
  -6   3   3       40.08       42.78      2.31 o
  -5   3   3        7.91        5.83      1.32 o
  -4   3   3      575.88      624.57      7.34 o
  -3   3   3     1992.00     1819.40     17.79 o
  -2   3   3     1268.07     1311.22     11.70 o
  -1   3   3     2255.62     2175.45     17.20 o
   0   3   3     4440.05     4346.89     34.85 o
   1   3   3      236.08      242.40      2.48 o
   2   3   3      725.23      709.54      7.07 o
   3   3   3       73.19       75.82      1.46 o
   4   3   3       58.85       63.46      1.74 o
   5   3   3        1.79        1.84      0.81 o
   6   3   3      340.79      329.59      5.17 o
   7   3   3      357.63      342.47      5.68 o
   8   3   3        5.08        0.75      1.46 o
 -10   4   3       73.70       77.98      5.38 o
  -9   4   3       93.10       97.76      4.41 o
  -8   4   3      348.15      350.56      7.39 o
  -7   4   3     1044.14     1042.37     13.01 o
  -6   4   3       69.04       73.16      2.85 o
  -5   4   3       69.86       68.23      2.55 o
  -4   4   3        2.73        0.74      0.94 o
  -3   4   3     1167.83     1099.84     11.13 o
  -2   4   3      998.39      952.50      8.57 o
  -1   4   3      313.95      291.65      3.62 o
   0   4   3      434.08      418.15      4.81 o
   1   4   3      400.45      408.19      4.54 o
   2   4   3     2737.95     2971.42     24.28 o
   3   4   3        8.61       12.52      0.92 o
   4   4   3       17.93       22.94      1.20 o
   5   4   3       72.87       71.41      2.18 o
   6   4   3        3.56        0.13      1.13 o
   7   4   3      134.71      149.68      3.76 o
   8   4   3      100.37      110.03      3.54 o
  -9   5   3        0.00        0.76      2.11 o
  -8   5   3       15.72       13.19      2.38 o
  -7   5   3      887.79      847.82     12.25 o
  -6   5   3      670.38      671.24      8.64 o
  -5   5   3      521.38      505.82      6.80 o
  -4   5   3      139.68      149.34      2.96 o
  -3   5   3     1972.57     1992.36     18.66 o
  -2   5   3      225.93      217.65      3.11 o
  -1   5   3        5.84        9.09      0.94 o
   0   5   3      196.39      228.72      3.89 o
   1   5   3      564.50      594.31      6.66 o
   2   5   3      293.53      307.78      3.77 o
   3   5   3      544.85      591.64      6.96 o
   4   5   3        8.07        8.48      1.09 o
   5   5   3       50.92       45.12      2.41 o
   6   5   3      208.61      191.34      4.04 o
   7   5   3       26.10       27.54      2.09 o
   8   5   3        1.91        5.51      1.71 o
  -9   6   3        4.04        3.12      2.52 o
  -8   6   3       38.53       47.60      3.30 o
  -7   6   3      138.22      134.96      4.45 o
  -6   6   3        0.10        0.00      1.19 o
  -5   6   3        4.40        2.21      1.15 o
  -4   6   3       15.01       12.08      1.31 o
  -3   6   3      743.31      774.81      8.09 o
  -2   6   3     4417.55     4360.27     32.26 o
  -1   6   3      192.07      182.09      3.21 o
   0   6   3      499.15      497.48      5.41 o
   1   6   3       11.97       12.20      1.20 o
   2   6   3      166.62      180.80      2.87 o
   3   6   3       83.59       86.06      2.13 o
   4   6   3       28.51       24.91      1.55 o
   5   6   3      719.55      725.74      8.97 o
   6   6   3       23.41       17.17      1.85 o
   7   6   3      355.74      334.51      6.03 o
   8   6   3        0.72        0.00      1.55 o
  -9   7   3        0.43        0.00      2.01 o
  -8   7   3      174.49      163.10      5.45 o
  -7   7   3        5.44        7.98      2.17 o
  -6   7   3      440.28      418.17      7.04 o
  -5   7   3       26.28       22.66      1.76 o
  -4   7   3       11.59       12.04      1.23 o
  -3   7   3      564.58      625.60      6.36 o
  -2   7   3      818.19      788.70      8.91 o
  -1   7   3       44.92       39.46      1.61 o
   0   7   3      205.29      225.01      3.31 o
   1   7   3      898.39      950.32      9.77 o
   2   7   3      203.42      228.26      3.66 o
   3   7   3      164.93      155.37      3.73 o
   4   7   3      269.38      294.46      4.51 o
   5   7   3      687.86      702.51      9.00 o
   6   7   3      304.93      313.68      6.07 o
   7   7   3       48.86       46.39      2.61 o
   8   7   3        5.25        8.23      2.18 o
  -9   8   3        2.34        1.64      2.36 o
  -8   8   3        2.94        1.86      2.12 o
  -7   8   3      423.23      393.03      8.64 o
  -6   8   3       60.55       66.58      3.63 o
  -5   8   3       51.31       42.15      2.14 o
  -4   8   3       73.90       65.33      2.21 o
  -3   8   3      619.15      640.47      6.91 o
  -2   8   3        1.34        2.07      0.82 o
  -1   8   3        2.45        1.20      0.94 o
   0   8   3      207.83      198.43      3.40 o
   1   8   3       57.48       69.14      2.01 o
   2   8   3      124.17      132.81      3.02 o
   3   8   3      206.52      210.01      3.59 o
   4   8   3       87.74       85.52      2.53 o
   5   8   3       59.31       59.56      2.33 o
   6   8   3      781.77      785.26     11.22 o
   7   8   3       15.25       15.79      2.18 o
  -9   9   3       91.29       90.57      5.08 o
  -8   9   3       48.40       55.99      3.65 o
  -7   9   3      175.60      170.64      5.88 o
  -6   9   3      131.81      123.96      4.68 o
  -5   9   3       93.14       85.90      3.68 o
  -4   9   3        0.66        2.73      1.20 o
  -3   9   3        2.43        2.68      0.83 o
  -2   9   3      298.17      294.82      5.22 o
  -1   9   3       99.74       93.76      2.66 o
   0   9   3       97.09      109.99      2.63 o
   1   9   3       18.18       20.23      1.30 o
   2   9   3       28.84       31.01      1.66 o
   3   9   3        4.03        3.52      1.11 o
   4   9   3       47.09       50.21      2.10 o
   5   9   3      133.10      136.53      3.46 o
   6   9   3      126.05      126.05      3.83 o
   7   9   3        6.41        6.34      1.75 o
  -8  10   3      192.47      194.99      6.58 o
  -7  10   3        8.22        0.46      2.34 o
  -6  10   3       17.28       15.73      3.17 o
  -5  10   3       46.76       55.47      3.88 o
  -4  10   3        2.45        2.84      2.26 o
  -3  10   3        2.70        2.01      1.01 o
  -2  10   3       72.38       69.90      3.59 o
  -1  10   3      114.32      120.04      3.39 o
   0  10   3      110.96       99.92      2.64 o
   1  10   3       32.86       29.93      2.31 o
   2  10   3      453.40      455.23      6.25 o
   3  10   3      444.23      442.48      6.36 o
   4  10   3      170.45      167.86      3.64 o
   5  10   3       44.49       50.96      2.34 o
   6  10   3      120.03      124.38      4.19 o
   7  10   3       14.76       21.89      2.54 o
  -8  11   3       22.40       25.78      3.35 o
  -7  11   3      141.39      145.43      6.85 o
  -6  11   3      138.35      123.80     14.48 o
  -5  11   3       25.23       21.40      2.99 o
  -4  11   3      127.88      133.58      5.11 o
  -3  11   3      453.12      456.44     14.50 o
  -2  11   3       47.15       47.91      4.09 o
  -1  11   3        6.68        3.43      1.34 o
   0  11   3      203.05      203.95      3.99 o
   1  11   3       15.31       17.10      2.07 o
   2  11   3      245.25      230.71      4.27 o
   3  11   3       39.00       41.41      2.16 o
   4  11   3      235.02      245.65      4.87 o
   5  11   3       45.15       43.61      2.47 o
   6  11   3       82.22       79.35      3.43 o
  -7  12   3       23.97       28.43      4.75 o
  -6  12   3        0.44        0.00      3.50 o
  -5  12   3       22.74       24.00      7.67 o
  -4  12   3      143.56      135.78     19.71 o
  -3  12   3      326.63      339.33     12.64 o
  -2  12   3       72.44       81.50     13.02 o
  -1  12   3      362.78      363.38     13.79 o
   0  12   3      218.71      212.68      4.84 o
   1  12   3      197.40      204.68      6.84 o
   2  12   3       74.76       77.69      4.46 o
   3  12   3      573.22      579.15      8.50 o
   4  12   3      623.44      649.05      9.46 o
   5  12   3       37.56       41.15      2.72 o
   6  12   3       72.00       72.21      4.08 o
  -7  13   3        1.09        2.19      5.83 o
  -6  13   3       15.22       17.22      5.84 o
  -5  13   3       21.38       26.27      5.60 o
  -4  13   3       63.25       50.53      6.24 o
  -3  13   3      321.06      314.48     12.82 o
  -2  13   3      236.50      226.84     14.75 o
  -1  13   3        0.54        0.61      2.25 o
   0  13   3       16.14       11.94      2.32 o
   1  13   3      103.26      108.75      5.11 o
   2  13   3        8.36        4.05      2.36 o
   3  13   3      116.13      108.64      5.29 o
   4  13   3        0.19        0.00      2.32 o
   5  13   3       68.58       67.88      5.45 o
  -6  14   3      143.39      159.47     10.63 o
  -5  14   3      116.34      120.14      9.20 o
  -4  14   3       10.60       10.93      4.77 o
  -3  14   3        6.03        1.30      4.42 o
  -2  14   3       18.83       16.71      5.21 o
  -1  14   3        8.51       10.45      2.95 o
   0  14   3      150.45      152.35      8.31 o
   1  14   3      183.56      193.22      7.96 o
   2  14   3      435.12      441.85     12.47 o
   3  14   3      286.36      297.91      8.73 o
   4  14   3        1.78        0.79      2.53 o
   5  14   3        0.63        8.51      4.70 o
  -5  15   3       44.93       42.00      6.97 o
  -4  15   3        1.93        0.00      9.05 o
  -3  15   3      369.06      369.01     11.43 o
  -2  15   3       11.70       19.14      3.57 o
  -1  15   3       13.38       19.48      5.91 o
   0  15   3      505.86      528.66     14.07 o
   1  15   3       66.43       67.63      5.66 o
   2  15   3        0.21        2.90      3.14 o
   3  15   3       44.65       48.59      6.45 o
   4  15   3      269.03      257.59     10.18 o
  -4  16   3        8.53        6.51      3.60 o
  -3  16   3        0.57        4.32      4.70 o
  -2  16   3        6.76        0.00      4.06 o
  -1  16   3       19.48       20.98      5.60 o
   0  16   3       37.91       35.42      5.56 o
   1  16   3        0.35        0.00      3.15 o
   2  16   3      196.84      197.35      8.94 o
   3  16   3        3.11        0.00      4.89 o
  -3  17   3       10.84       18.34      5.71 o
  -2  17   3        0.47        0.00      6.20 o
  -1  17   3       20.16       15.72      5.65 o
   0  17   3       44.85       48.87      5.71 o
   1  17   3        1.52        4.14      3.62 o
   2  17   3        0.54        0.00      3.55 o
 -10   0   4      163.25      174.19      8.51 o
  -8   0   4       20.06       21.91      3.78 o
  -6   0   4       73.02       68.05      4.28 o
  -4   0   4      766.45      720.52     65.91 o
  -2   0   4      207.74      203.18      5.08 o
   0   0   4      253.32      241.80      3.68 o
   2   0   4      296.09      309.23      8.67 o
   4   0   4      211.91      183.39      4.17 o
   6   0   4      828.36      787.45     11.86 o
   8   0   4       19.26       23.26      3.85 o
 -10   1   4        1.32        0.00      2.12 o
  -9   1   4       29.56       31.85      3.71 o
  -8   1   4     1982.15     1947.74     23.47 o
  -7   1   4       16.87       18.52      2.05 o
  -6   1   4        0.42        0.11      1.39 o
  -5   1   4       14.89       14.56      1.59 o
  -4   1   4       90.74       84.81      2.52 o
  -3   1   4        6.56        6.49      1.02 o
  -2   1   4      323.45      294.96      4.57 o
  -1   1   4      234.28      217.63      3.69 o
   0   1   4      390.73      374.09      3.33 o
   1   1   4     1151.68     1199.51     10.95 o
   2   1   4      308.51      332.73      5.27 o
   3   1   4       20.21       18.11      1.73 o
   4   1   4      239.46      243.67      3.75 o
   5   1   4        0.23        0.10      0.65 o
   6   1   4      667.94      582.82      6.68 o
   7   1   4       18.36       21.69      1.65 o
   8   1   4        0.08        1.09      1.66 o
 -10   2   4       34.14       36.06      3.42 o
  -9   2   4       23.12       26.85      3.00 o
  -8   2   4      235.88      222.29      7.29 o
  -7   2   4       18.29       12.15      1.95 o
  -6   2   4        5.79        3.81      1.62 o
  -5   2   4       11.75       10.47      1.45 o
  -4   2   4     3165.60     3283.16     29.39 o
  -3   2   4     1133.65     1148.36     10.81 o
  -2   2   4      194.56      198.27      3.65 o
  -1   2   4     2698.30     2683.43     25.09 o
   0   2   4      187.45      210.69      2.40 o
   1   2   4      636.01      684.17      5.99 o
   2   2   4        0.41        0.47      0.49 o
   3   2   4       53.85       70.53      1.36 o
   4   2   4      111.95      109.09      2.07 o
   5   2   4      453.79      457.87      5.22 o
   6   2   4      221.78      213.34      3.77 o
   7   2   4        0.55        2.09      1.21 o
   8   2   4       25.33       20.43      2.09 o
 -10   3   4        0.00        0.00      2.14 o
  -9   3   4       19.85       18.99      2.76 o
  -8   3   4        7.36        7.45      3.52 o
  -7   3   4     1120.91     1144.87     15.17 o
  -6   3   4        5.17       11.20      2.98 o
  -5   3   4      230.65      225.84      4.50 o
  -4   3   4      298.41      294.50      4.90 o
  -3   3   4      533.84      529.75      6.39 o
  -2   3   4      499.66      507.42      5.91 o
  -1   3   4       67.88       66.97      1.75 o
   0   3   4        1.51        2.10      0.61 o
   1   3   4      277.27      275.11      3.10 o
   2   3   4        0.04        0.99      0.60 o
   3   3   4       32.79       28.38      1.22 o
   4   3   4       99.47       84.07      3.14 o
   5   3   4      205.05      205.12      3.47 o
   6   3   4       10.87        6.14      1.26 o
   7   3   4       92.88       83.26      3.24 o
   8   3   4       59.49       71.24      3.66 o
 -10   4   4       83.92      101.90      6.10 o
  -9   4   4      231.27      228.22      6.42 o
  -8   4   4      206.95      201.73      7.48 o
  -7   4   4        2.89        0.00      2.98 o
  -6   4   4       19.57       18.30      1.95 o
  -5   4   4        8.00        9.58      2.20 o
  -4   4   4        2.20        0.47      0.85 o
  -3   4   4       37.74       30.34      1.57 o
  -2   4   4        1.63        0.27      1.01 o
  -1   4   4     1525.41     1571.94     13.84 o
   0   4   4       30.14       33.58      1.12 o
   1   4   4      600.17      667.54      6.80 o
   2   4   4     1968.67     2117.32     16.81 o
   3   4   4      100.73      102.42      2.21 o
   4   4   4        1.31        1.13      0.74 o
   5   4   4      486.98      471.39      6.73 o
   6   4   4      261.78      241.67      4.33 o
   7   4   4       43.41       40.34      2.17 o
   8   4   4        4.21        3.95      1.74 o
  -9   5   4        6.94        5.22      2.31 o
  -8   5   4       77.20       63.96      4.03 o
  -7   5   4      210.83      198.23      6.57 o
  -6   5   4       49.78       55.48      2.81 o
  -5   5   4      113.35      110.20      3.56 o
  -4   5   4      490.30      509.34      6.73 o
  -3   5   4     2061.38     2010.67     17.92 o
  -2   5   4     1189.75     1157.58     11.70 o
  -1   5   4      222.66      219.41      3.50 o
   0   5   4      237.90      267.42      3.82 o
   1   5   4      810.80      846.21      9.45 o
   2   5   4        3.46        2.09      0.73 o
   3   5   4      183.60      198.71      2.81 o
   4   5   4      543.67      560.52      6.41 o
   5   5   4     1286.08     1275.03     14.83 o
   6   5   4      369.06      353.03      7.63 o
   7   5   4       12.84       11.41      1.67 o
   8   5   4       31.13       27.71      2.52 o
  -9   6   4       19.63       19.28      2.78 o
  -8   6   4      413.15      421.94     12.57 o
  -7   6   4      404.20      395.04      8.49 o
  -6   6   4       89.68       84.23      4.58 o
  -5   6   4      262.12      258.40      4.64 o
  -4   6   4        0.06        0.34      0.78 o
  -3   6   4      567.71      602.44      7.41 o
  -2   6   4     3536.60     3483.77     31.08 o
  -1   6   4     1930.98     1927.52     18.10 o
   0   6   4       99.92       86.40      2.24 o
   1   6   4      359.83      387.99      6.04 o
   2   6   4       38.43       41.20      1.54 o
   3   6   4      507.03      504.42      5.31 o
   4   6   4        7.18        7.78      1.46 o
   5   6   4        0.02        1.42      1.19 o
   6   6   4       10.96        8.79      1.59 o
   7   6   4       11.62       11.05      1.74 o
   8   6   4       29.46       32.17      2.67 o
  -9   7   4        6.17        3.03      2.24 o
  -8   7   4        8.39        9.17      2.55 o
  -7   7   4        9.85       14.82      4.20 o
  -6   7   4        0.33        3.52      1.95 o
  -5   7   4      309.25      312.34      6.33 o
  -4   7   4      225.71      227.61      3.78 o
  -3   7   4       17.66       14.51      1.27 o
  -2   7   4     4244.60     4032.10     35.83 o
  -1   7   4       92.54       87.49      2.09 o
   0   7   4      928.61      944.58     10.74 o
   1   7   4       12.32       15.02      1.18 o
   2   7   4      100.67      104.37      2.47 o
   3   7   4      346.93      335.30      4.55 o
   4   7   4      117.25      117.03      2.44 o
   5   7   4      164.03      178.73      4.26 o
   6   7   4       38.88       43.88      2.51 o
   7   7   4       55.04       66.11      2.88 o
  -9   8   4       14.51       18.31      2.88 o
  -8   8   4        1.24        0.00      2.14 o
  -7   8   4       49.04       63.50      6.71 o
  -6   8   4      112.56      114.29      4.55 o
  -5   8   4       20.61       19.17      2.05 o
  -4   8   4       91.33       96.07      2.64 o
  -3   8   4        3.47        3.07      1.28 o
  -2   8   4      134.63      138.75      2.87 o
  -1   8   4        8.98        3.43      1.21 o
   0   8   4      503.56      461.66      6.58 o
   1   8   4       24.22       23.73      1.41 o
   2   8   4      207.55      214.40      3.76 o
   3   8   4       65.86       76.81      2.22 o
   4   8   4      712.90      697.51      8.60 o
   5   8   4       21.00       15.65      1.67 o
   6   8   4        1.49        1.06      1.40 o
   7   8   4       17.67       18.52      2.26 o
  -9   9   4       35.00       31.51      3.38 o
  -8   9   4        0.60        0.07      2.24 o
  -7   9   4       13.91       12.97      2.61 o
  -6   9   4       14.90       13.26      2.35 o
  -5   9   4       62.65       61.32      3.65 o
  -4   9   4      337.18      327.78      7.28 o
  -3   9   4      569.69      550.75      8.04 o
  -2   9   4      901.70      874.21     11.71 o
  -1   9   4        0.00        0.00      1.05 o
   0   9   4      109.00      111.05      2.54 o
   1   9   4      474.71      483.69      7.04 o
   2   9   4      218.38      229.80      4.07 o
   3   9   4      330.30      332.59      5.18 o
   4   9   4      199.16      192.99      5.12 o
   5   9   4        2.28        2.62      1.39 o
   6   9   4      181.61      173.32      4.22 o
   7   9   4       10.32        1.35      1.58 o
  -8  10   4       40.72       45.46      4.65 o
  -7  10   4        1.24        0.00      1.97 o
  -6  10   4       31.24       39.03      3.24 o
  -5  10   4      263.25      233.80      8.67 o
  -4  10   4       30.12       32.17      2.77 o
  -3  10   4      596.72      615.76     10.44 o
  -2  10   4       10.40        7.84      1.67 o
  -1  10   4      314.43      291.54      5.82 o
   0  10   4       50.15       48.38      2.18 o
   1  10   4      658.97      658.61      8.96 o
   2  10   4       63.21       66.11      2.37 o
   3  10   4      119.57      122.88      3.18 o
   4  10   4       37.64       34.30      2.00 o
   5  10   4      213.74      211.54      5.22 o
   6  10   4       83.79       91.53      3.31 o
  -8  11   4       74.50       79.69      5.25 o
  -7  11   4       70.63       87.79      5.21 o
  -6  11   4       52.02       42.51      3.65 o
  -5  11   4       24.92       27.09      3.47 o
  -4  11   4      219.41      219.22     10.31 o
  -3  11   4        0.07        1.77      6.56 o
  -2  11   4      134.60      124.16      6.28 o
  -1  11   4      432.68      420.93      7.72 o
   0  11   4       23.92       25.11      1.62 o
   1  11   4      267.82      259.75      5.23 o
   2  11   4        0.26        0.00      1.12 o
   3  11   4        0.43        0.00      1.20 o
   4  11   4        7.51        9.00      1.61 o
   5  11   4       41.63       39.01      2.62 o
   6  11   4        8.49        7.22      1.94 o
  -7  12   4       38.10       35.76      8.22 o
  -6  12   4       10.51       17.26      5.13 o
  -5  12   4       51.22       40.87      6.07 o
  -4  12   4      161.52      143.38      8.89 o
  -3  12   4      219.90      208.15     10.36 o
  -2  12   4      240.53      217.69     18.53 o
  -1  12   4       24.06       22.34      2.50 o
   0  12   4      108.83      106.63      4.31 o
   1  12   4        6.35        6.32      1.75 o
   2  12   4      719.26      715.17     10.94 o
   3  12   4       59.67       66.26      3.49 o
   4  12   4       61.65       64.67      4.65 o
   5  12   4      214.07      220.14      5.74 o
  -7  13   4        0.97        6.26      4.12 o
  -6  13   4        2.23        0.00      4.66 o
  -5  13   4       16.74       23.81      5.84 o
  -4  13   4        1.19        7.10      4.65 o
  -3  13   4      504.90      488.83     27.35 o
  -2  13   4      452.60      431.27     20.13 o
  -1  13   4        0.19        0.40      1.93 o
   0  13   4      157.42      158.66      8.55 o
   1  13   4      833.37      817.63     15.18 o
   2  13   4      127.78      122.42      6.52 o
   3  13   4       39.29       40.41      5.11 o
   4  13   4      219.63      210.25      7.26 o
   5  13   4       53.73       62.58      5.40 o
  -6  14   4        9.02       10.12      5.18 o
  -5  14   4       20.71       14.63     13.08 o
  -4  14   4       49.00       47.95      6.85 o
  -3  14   4        6.64        8.54      4.67 o
  -2  14   4      193.62      178.33     11.14 o
  -1  14   4      405.74      402.13     14.65 o
   0  14   4       64.34       69.00      5.41 o
   1  14   4       14.31       14.49      4.11 o
   2  14   4       84.93       82.44      5.53 o
   3  14   4      232.77      244.25      7.93 o
   4  14   4        0.58        1.75      5.10 o
  -5  15   4        0.25        1.24      4.33 o
  -4  15   4        9.18        1.84      4.65 o
  -3  15   4        0.89        1.54      4.29 o
  -2  15   4       19.29       14.89      5.13 o
  -1  15   4       99.49       74.76      7.39 o
   0  15   4      107.52      101.51      8.07 o
   1  15   4       20.85       19.89      4.08 o
   2  15   4        1.40        1.04      3.22 o
   3  15   4        3.82        0.80      4.59 o
  -4  16   4        5.30        0.00      4.52 o
  -3  16   4       16.35       20.22      5.80 o
  -2  16   4       89.59      111.94     11.81 o
  -1  16   4        0.00        0.00      3.89 o
   0  16   4        1.39        6.70      3.65 o
   1  16   4      187.80      192.39      8.85 o
   2  16   4       35.00       40.02      5.16 o
  -2  17   4       50.09       55.26      7.80 o
  -1  17   4        0.40        3.01      4.42 o
   0  17   4       31.71       41.26     11.99 o
   1  17   4      101.90      102.52      7.27 o
  -9   0   5      263.49      275.49      9.88 o
  -7   0   5      223.36      226.36     10.00 o
  -5   0   5      621.35      608.82     10.98 o
  -3   0   5      147.06      148.91      4.93 o
  -1   0   5      903.36      894.27     12.58 o
   1   0   5        4.69        4.23      1.12 o
   3   0   5      423.36      411.80     11.64 o
   5   0   5     1280.52     1260.93     39.71 o
   7   0   5        7.59        5.81      1.93 o
 -10   1   5        1.75        0.00      2.26 o
  -9   1   5        2.66        2.52      2.13 o
  -8   1   5      109.24      125.80      5.22 o
  -7   1   5        4.80        4.84      2.55 o
  -6   1   5      205.01      216.25      5.71 o
  -5   1   5      681.56      724.37      8.79 o
  -4   1   5      340.92      348.96      6.53 o
  -3   1   5       12.10       10.12      1.39 o
  -2   1   5      216.17      209.06      3.85 o
  -1   1   5       59.80       70.71      1.92 o
   0   1   5      507.13      547.18      4.84 o
   1   1   5       16.51       24.32      0.83 o
   2   1   5       18.73       16.94      1.38 o
   3   1   5      480.24      512.89      7.74 o
   4   1   5      130.81      124.30      2.77 o
   5   1   5       34.14       34.89      1.84 o
   6   1   5      360.73      361.65      4.97 o
   7   1   5        2.84        0.00      1.32 o
   8   1   5        1.90        0.84      1.65 o
 -10   2   5       24.05       29.69      3.46 o
  -9   2   5      272.23      272.61      7.06 o
  -8   2   5      794.62      804.81     13.68 o
  -7   2   5       61.59       67.31      5.63 o
  -6   2   5       24.58       23.28      2.26 o
  -5   2   5      238.26      225.58      4.26 o
  -4   2   5        0.14        0.00      0.97 o
  -3   2   5        8.09       11.26      1.44 o
  -2   2   5       30.99       36.61      1.79 o
  -1   2   5      114.72      128.51      2.61 o
   0   2   5     1076.50     1159.26      9.78 o
   1   2   5      911.62      963.08      8.63 o
   2   2   5      741.33      767.68      7.62 o
   3   2   5      209.04      201.94      4.35 o
   4   2   5       41.76       41.29      1.79 o
   5   2   5      347.44      330.14      6.65 o
   6   2   5        1.97        6.51      1.34 o
   7   2   5      101.41       82.49      3.23 o
   8   2   5       85.82      101.13      3.96 o
 -10   3   5        1.22        1.97      2.24 o
  -9   3   5        0.00        0.00      2.03 o
  -8   3   5       25.36       25.89      3.10 o
  -7   3   5      359.95      352.30      9.11 o
  -6   3   5       83.81       87.90      3.52 o
  -5   3   5      455.65      451.81      7.41 o
  -4   3   5     1399.96     1457.30     17.78 o
  -3   3   5      405.77      375.40      5.58 o
  -2   3   5      131.76      133.45      3.69 o
  -1   3   5      154.39      159.67      3.04 o
   0   3   5      523.95      540.91      5.31 o
   1   3   5      201.10      202.82      2.83 o
   2   3   5      204.26      200.31      3.38 o
   3   3   5       24.20       31.18      1.49 o
   4   3   5      726.38      713.34      8.32 o
   5   3   5       35.70       45.27      1.57 o
   6   3   5      219.97      200.48      4.07 o
   7   3   5        6.43       10.84      1.81 o
 -10   4   5       17.47       15.16      2.86 o
  -9   4   5       13.94       14.84      3.02 o
  -8   4   5        0.64        0.00      2.11 o
  -7   4   5        0.03        0.00      1.81 o
  -6   4   5        8.87       14.58      2.78 o
  -5   4   5      249.94      247.17      4.63 o
  -4   4   5      317.05      351.52     14.76 o
  -3   4   5     1882.57     1893.24     19.28 o
  -2   4   5      853.45      840.70      9.11 o
  -1   4   5      161.35      138.63      2.56 o
   0   4   5      596.67      623.64      5.76 o
   1   4   5       90.96      101.05      1.87 o
   2   4   5      939.54      921.92      8.09 o
   3   4   5       61.02       66.78      1.64 o
   4   4   5        6.55        5.48      0.93 o
   5   4   5      392.83      367.25      5.32 o
   6   4   5       31.98       27.21      1.88 o
   7   4   5       48.45       45.79      3.15 o
  -9   5   5       15.30       11.18      2.92 o
  -8   5   5      650.54      641.18     12.02 o
  -7   5   5       66.77       72.25      4.01 o
  -6   5   5       13.16        9.10      2.60 o
  -5   5   5       38.78       34.23      2.23 o
  -4   5   5     1468.52     1494.86     22.16 o
  -3   5   5     2274.41     2210.22     20.86 o
  -2   5   5     2388.57     2337.16     21.68 o
  -1   5   5      491.39      486.48      5.67 o
   0   5   5      569.59      614.24      5.84 o
   1   5   5      107.10      115.29      2.46 o
   2   5   5      240.21      227.91      4.93 o
   3   5   5      200.98      199.22      2.65 o
   4   5   5      250.36      240.70      3.80 o
   5   5   5        0.01        0.00      0.98 o
   6   5   5      158.67      152.41      3.39 o
   7   5   5        0.76        0.06      1.44 o
  -9   6   5      416.92      434.72     13.07 o
  -8   6   5      188.34      207.23      6.68 o
  -7   6   5       12.54        6.26      2.25 o
  -6   6   5       28.21       29.22      3.35 o
  -5   6   5        0.79        0.00      1.32 o
  -4   6   5      200.68      165.37      4.11 o
  -3   6   5     1343.88     1345.89     13.91 o
  -2   6   5       15.08       11.64      1.46 o
  -1   6   5     1523.40     1423.11     14.99 o
   0   6   5      132.55      153.87      2.78 o
   1   6   5      490.94      475.05      6.22 o
   2   6   5       93.65       96.05      2.27 o
   3   6   5      172.06      167.52      2.64 o
   4   6   5       11.63       11.27      1.14 o
   5   6   5        0.08        0.00      1.05 o
   6   6   5        8.14        5.10      1.47 o
   7   6   5        8.14        9.94      1.84 o
  -9   7   5       47.47       55.69      4.32 o
  -8   7   5        0.01        0.00      2.23 o
  -7   7   5        0.23        0.00      1.93 o
  -6   7   5      200.82      164.92      6.88 o
  -5   7   5       62.51       60.72      3.32 o
  -4   7   5       84.32       79.88      2.98 o
  -3   7   5      149.78      153.49      3.51 o
  -2   7   5     1330.55     1257.57     17.17 o
  -1   7   5      106.66      105.57      3.09 o
   0   7   5      330.81      355.84      4.75 o
   1   7   5      360.49      369.30      5.49 o
   2   7   5       69.70       64.67      2.03 o
   3   7   5      231.67      229.74      4.36 o
   4   7   5      320.23      312.57      4.40 o
   5   7   5       22.36       23.44      1.77 o
   6   7   5       29.65       32.44      2.20 o
   7   7   5        0.19        0.39      1.56 o
  -9   8   5       18.29       16.63      3.24 o
  -8   8   5      101.59      100.00      6.14 o
  -7   8   5      211.90      198.60      6.30 o
  -6   8   5       47.66       53.76      3.50 o
  -5   8   5      108.14       98.77      4.01 o
  -4   8   5      282.02      277.14      5.29 o
  -3   8   5      129.98      123.51      3.83 o
  -2   8   5       65.49       54.15      2.59 o
  -1   8   5       29.78       29.07      1.97 o
   0   8   5       12.33       15.66      1.57 o
   1   8   5      416.87      408.60      6.51 o
   2   8   5       52.57       47.47      1.91 o
   3   8   5       65.19       74.89      2.35 o
   4   8   5       22.91       31.77      1.87 o
   5   8   5      833.86      797.74     11.75 o
   6   8   5        1.18        0.26      1.35 o
   7   8   5       12.60       18.26      2.34 o
  -8   9   5       37.97       30.62      3.52 o
  -7   9   5       27.55       23.33      3.01 o
  -6   9   5        0.28        0.00      1.93 o
  -5   9   5        0.23        0.00      1.61 o
  -4   9   5      295.66      285.93      7.79 o
  -3   9   5      290.41      282.81      6.60 o
  -2   9   5        9.78       12.57      2.05 o
  -1   9   5      311.71      304.14      5.83 o
   0   9   5       73.50       69.66      2.62 o
   1   9   5        6.64        3.26      1.32 o
   2   9   5       70.88       67.32      3.09 o
   3   9   5       20.55       20.68      1.64 o
   4   9   5      500.89      491.94      6.96 o
   5   9   5       56.61       65.36      2.67 o
   6   9   5        4.34        1.38      1.45 o
  -8  10   5        9.52        9.05      2.71 o
  -7  10   5       40.66       52.46      4.12 o
  -6  10   5       48.66       39.53      3.76 o
  -5  10   5        9.08        6.88      2.04 o
  -4  10   5      413.55      396.44      8.47 o
  -3  10   5       24.34       29.67      4.61 o
  -2  10   5       29.92       33.52      2.69 o
  -1  10   5       36.88       34.88      3.43 o
   0  10   5      489.78      505.51      7.66 o
   1  10   5       14.20       15.96      1.77 o
   2  10   5       21.71       25.68      1.72 o
   3  10   5       18.10       20.34      1.73 o
   4  10   5      268.73      277.04      5.41 o
   5  10   5       18.59       13.75      1.81 o
   6  10   5       19.76       18.18      2.06 o
  -8  11   5        0.10        2.13      3.23 o
  -7  11   5       38.78       36.26      4.56 o
  -6  11   5        3.90        3.09      3.36 o
  -5  11   5        3.52        0.00      3.78 o
  -4  11   5       36.87       31.69      5.41 o
  -3  11   5      217.21      190.37      9.53 o
  -2  11   5        3.96        4.81      3.99 o
  -1  11   5      227.31      225.18      6.82 o
   0  11   5      132.00      135.39      3.90 o
   1  11   5       59.77       62.45      2.84 o
   2  11   5       68.74       60.51      2.41 o
   3  11   5       47.20       57.76      2.50 o
   4  11   5      445.93      462.80      7.56 o
   5  11   5       13.70       16.06      2.23 o
  -7  12   5        1.09        0.00      4.40 o
  -6  12   5       82.95       79.75      6.52 o
  -5  12   5       13.44        8.62      4.39 o
  -4  12   5      204.09      179.39     10.67 o
  -3  12   5        0.16        1.11      3.45 o
  -2  12   5       54.61       73.40     16.30 o
  -1  12   5      256.86      252.74      6.42 o
   0  12   5      144.19      131.18      4.79 o
   1  12   5      574.54      564.42      9.41 o
   2  12   5       45.05       51.89      3.51 o
   3  12   5      257.56      245.87      6.65 o
   4  12   5       98.16       98.96      4.45 o
   5  12   5      259.94      270.76     10.02 o
  -7  13   5        5.02        8.69      4.35 o
  -6  13   5       16.85       15.77      4.44 o
  -5  13   5       71.49       53.19      8.15 o
  -4  13   5       28.62       35.33      6.04 o
  -3  13   5      217.50      208.71     14.20 o
  -2  13   5       21.43       16.85      4.70 o
  -1  13   5      229.68      225.37     10.59 o
   0  13   5      316.88      307.88      8.48 o
   1  13   5       40.50       45.27      5.56 o
   2  13   5       46.51       46.45      3.89 o
   3  13   5       70.51       67.37      3.93 o
   4  13   5       29.50       30.08      3.63 o
  -6  14   5       27.75       27.26      5.16 o
  -5  14   5      307.00      296.80     26.82 o
  -4  14   5      132.15      108.01     15.52 o
  -3  14   5      147.01      147.89      9.64 o
  -2  14   5        1.46        0.00      3.57 o
  -1  14   5       22.44       24.99      5.26 o
   0  14   5      235.90      226.43      8.91 o
   1  14   5        5.11        4.22      3.13 o
   2  14   5       16.66       19.20      3.31 o
   3  14   5       16.66       14.22      4.60 o
   4  14   5        1.65        2.77      3.09 o
  -5  15   5        1.32        0.00      4.10 o
  -4  15   5        0.72       10.34      6.58 o
  -3  15   5       30.22       40.42      6.70 o
  -2  15   5      208.80      220.99     11.95 o
  -1  15   5        0.47        1.46      3.87 o
   0  15   5        3.94        5.10      3.65 o
   1  15   5        5.39        4.44      3.51 o
   2  15   5      141.59      145.80      8.11 o
   3  15   5      196.85      212.68     11.47 o
  -4  16   5        4.59        7.31      4.96 o
  -3  16   5        0.89        0.00      6.07 o
  -2  16   5       18.81       10.94      7.48 o
  -1  16   5       25.11       23.79      9.06 o
   0  16   5        0.02        0.00      3.40 o
   1  16   5      104.74      101.44      7.07 o
 -10   0   6       16.84       22.90      5.06 o
  -8   0   6      153.34      169.22      9.61 o
  -6   0   6      117.51      115.66      7.29 o
  -4   0   6       31.71       33.63      3.04 o
  -2   0   6       10.94       12.63      1.92 o
   0   0   6       37.20       34.73      1.61 o
   2   0   6       26.27       32.10      1.90 o
   4   0   6     2338.72     2335.83     65.14 o
   6   0   6      285.41      251.32      8.18 o
 -10   1   6        3.43        4.61      2.52 o
  -9   1   6       12.40       11.04      3.05 o
  -8   1   6       82.33       67.01      4.86 o
  -7   1   6      119.93      125.22      5.63 o
  -6   1   6      158.19      161.98      5.90 o
  -5   1   6       19.12       24.08      2.10 o
  -4   1   6      197.46      199.18      5.16 o
  -3   1   6      305.68      306.51      5.42 o
  -2   1   6       23.44       29.29      1.72 o
  -1   1   6       66.14       65.72      1.85 o
   0   1   6     2323.41     2420.61     20.14 o
   1   1   6       80.57       91.55      1.73 o
   2   1   6       59.21       74.63      2.58 o
   3   1   6        8.43        8.29      2.07 o
   4   1   6      287.36      264.68      7.13 o
   5   1   6       13.49       11.68      2.87 o
   6   1   6      125.90      112.99      2.66 o
   7   1   6       30.44       41.90      2.18 o
 -10   2   6        9.22        6.76      2.73 o
  -9   2   6     1871.39     1931.60     26.84 o
  -8   2   6        6.99        6.03      2.89 o
  -7   2   6        5.53        2.07      2.70 o
  -6   2   6      121.40      116.15      5.92 o
  -5   2   6      640.44      667.31     10.79 o
  -4   2   6      155.78      159.04      4.06 o
  -3   2   6      325.75      321.68      5.60 o
  -2   2   6      488.99      502.79      6.65 o
  -1   2   6      106.97      124.32      2.56 o
   0   2   6       59.80       66.90      1.63 o
   1   2   6        6.74        8.12      0.74 o
   2   2   6      157.09      165.34      2.56 o
   3   2   6      789.75      791.55     11.18 o
   4   2   6     1208.13     1184.20     13.93 o
   5   2   6       32.08       32.73      2.23 o
   6   2   6        0.68        0.00      1.21 o
   7   2   6       41.95       44.01      2.38 o
 -10   3   6        4.84        1.96      2.49 o
  -9   3   6       47.44       43.44      4.38 o
  -8   3   6        8.04       11.56      3.08 o
  -7   3   6        0.00        0.00      2.35 o
  -6   3   6       58.08       58.11      4.05 o
  -5   3   6       33.43       33.32      2.38 o
  -4   3   6       24.21       20.55      1.73 o
  -3   3   6      133.17      134.25      4.14 o
  -2   3   6       11.55       11.95      1.35 o
  -1   3   6      631.61      657.55      7.87 o
   0   3   6      258.97      287.49      3.54 o
   1   3   6       40.99       49.56      1.62 o
   2   3   6       49.43       42.45      1.38 o
   3   3   6       75.04       63.59      1.98 o
   4   3   6       14.13       14.42      1.44 o
   5   3   6        0.57        0.00      1.06 o
   6   3   6       35.87       36.70      1.91 o
   7   3   6       11.08       15.02      1.86 o
  -9   4   6       20.60       17.66      3.24 o
  -8   4   6       12.15       17.57      3.98 o
  -7   4   6      285.18      278.99      8.30 o
  -6   4   6        0.84        2.99      2.40 o
  -5   4   6        6.65        5.02      1.46 o
  -4   4   6      362.47      393.06      6.49 o
  -3   4   6      254.59      251.07      4.66 o
  -2   4   6      125.07      126.66      3.06 o
  -1   4   6      959.81     1015.93     11.10 o
   0   4   6       26.86       34.06      1.37 o
   1   4   6       87.46       95.80      2.49 o
   2   4   6      143.08      143.37      2.61 o
   3   4   6      850.52      822.21      8.62 o
   4   4   6      467.36      445.42      6.93 o
   5   4   6      521.87      492.09      6.82 o
   6   4   6       36.28       39.47      2.21 o
   7   4   6       10.82       13.61      1.89 o
  -9   5   6      173.11      192.81      6.89 o
  -8   5   6       35.78       47.31      3.88 o
  -7   5   6       19.87       18.04      3.26 o
  -6   5   6        8.25        4.91      2.60 o
  -5   5   6      916.08      953.18     14.35 o
  -4   5   6        1.20        0.69      1.24 o
  -3   5   6       45.35       46.17      2.22 o
  -2   5   6      524.38      504.36      6.97 o
  -1   5   6       82.56       79.17      2.25 o
   0   5   6       90.37       89.05      2.19 o
   1   5   6      366.87      355.86      5.08 o
   2   5   6       15.82       19.51      1.19 o
   3   5   6      173.95      166.97      3.54 o
   4   5   6       64.95       58.36      1.90 o
   5   5   6      260.59      235.32      4.79 o
   6   5   6       56.04       53.82      2.41 o
   7   5   6       54.79       52.34      3.63 o
  -9   6   6       23.07       29.71      3.68 o
  -8   6   6      308.35      278.74      8.56 o
  -7   6   6        2.20        0.00      2.08 o
  -6   6   6       50.38       51.97      4.30 o
  -5   6   6      618.31      591.87     12.63 o
  -4   6   6       45.73       42.51      2.38 o
  -3   6   6      196.75      197.31      4.30 o
  -2   6   6       44.83       47.98      2.20 o
  -1   6   6      568.06      576.63      7.07 o
   0   6   6      746.04      776.24      7.96 o
   1   6   6        6.31        6.68      1.03 o
   2   6   6       26.43       26.61      1.67 o
   3   6   6      124.28      121.53      3.11 o
   4   6   6      139.16      132.19      2.67 o
   5   6   6        6.97        4.87      1.48 o
   6   6   6        6.00       11.08      2.11 o
  -9   7   6        4.29        5.77      2.85 o
  -8   7   6      189.97      204.33      6.83 o
  -7   7   6        9.05        2.39      2.15 o
  -6   7   6      806.44      765.15     12.85 o
  -5   7   6       54.01       47.25      3.94 o
  -4   7   6        0.89        0.00      1.27 o
  -3   7   6      337.95      319.78      5.74 o
  -2   7   6        8.88        9.50      1.53 o
  -1   7   6      142.46      137.08      3.20 o
   0   7   6      234.58      227.23      5.12 o
   1   7   6      484.05      486.33      6.60 o
   2   7   6       92.69       90.67      2.98 o
   3   7   6        2.93        3.49      1.17 o
   4   7   6      301.82      280.62      4.60 o
   5   7   6       71.55       70.10      2.81 o
   6   7   6        3.11        5.94      1.55 o
  -9   8   6       27.37       24.32      3.91 o
  -8   8   6       17.90       15.05      3.01 o
  -7   8   6        4.35        1.25      2.16 o
  -6   8   6        8.76        6.00      2.19 o
  -5   8   6        6.52        6.41      2.03 o
  -4   8   6      623.07      596.05     10.77 o
  -3   8   6     1031.72      988.16     12.31 o
  -2   8   6      213.55      205.43      5.30 o
  -1   8   6       63.55       62.61      2.76 o
   0   8   6      216.29      215.93      4.51 o
   1   8   6        0.00        0.85      1.48 o
   2   8   6       76.00       78.46      2.45 o
   3   8   6       37.75       34.27      1.97 o
   4   8   6      135.93      134.02      3.47 o
   5   8   6      386.02      377.60      7.04 o
   6   8   6       21.15       24.41      2.18 o
  -8   9   6        1.93        4.81      2.76 o
  -7   9   6        0.31        0.23      3.05 o
  -6   9   6       49.15       49.86      3.52 o
  -5   9   6      127.44      106.03      5.12 o
  -4   9   6     1730.39     1643.20     21.61 o
  -3   9   6        8.27        7.13      1.63 o
  -2   9   6      462.47      433.05      8.27 o
  -1   9   6        2.62        2.12      1.37 o
   0   9   6      635.02      616.97      8.58 o
   1   9   6       61.35       53.38      2.49 o
   2   9   6       70.56       68.37      2.41 o
   3   9   6      250.09      238.63      4.73 o
   4   9   6        1.04        3.01      1.40 o
   5   9   6       96.87      106.74      4.93 o
   6   9   6        0.30        1.00      1.64 o
  -8  10   6        1.00        3.70      2.51 o
  -7  10   6       84.49       78.40      5.56 o
  -6  10   6      214.87      203.78      6.48 o
  -5  10   6      121.45      114.13      4.51 o
  -4  10   6       39.30       29.12      3.65 o
  -3  10   6     2354.62     2266.24     37.28 o
  -2  10   6      594.77      584.45     12.09 o
  -1  10   6      213.93      222.81      5.27 o
   0  10   6      342.92      312.89      5.84 o
   1  10   6      343.04      338.69      6.04 o
   2  10   6       32.42       27.83      2.10 o
   3  10   6        1.69        0.00      1.35 o
   4  10   6       73.71       68.51      3.39 o
   5  10   6      110.43      121.79      3.80 o
  -7  11   6       32.62       49.68      9.46 o
  -6  11   6       33.13       23.56      4.09 o
  -5  11   6        3.90        2.51      2.90 o
  -4  11   6      123.06      133.49      7.13 o
  -3  11   6        0.01        0.86      3.52 o
  -2  11   6       85.34       83.76      8.21 o
  -1  11   6      164.27      154.57      5.02 o
   0  11   6        2.17        1.11      1.60 o
   1  11   6       42.93       44.84      3.02 o
   2  11   6        0.23        0.64      1.40 o
   3  11   6       34.66       30.20      2.53 o
   4  11   6       35.47       37.33      2.83 o
   5  11   6       13.11       12.76      2.49 o
  -7  12   6        3.44        1.81      4.05 o
  -6  12   6        7.13        8.97      3.93 o
  -5  12   6       62.17       54.62      6.62 o
  -4  12   6      224.71      212.96     22.72 o
  -3  12   6      367.12      361.67     13.85 o
  -2  12   6      120.24      114.24      8.08 o
  -1  12   6      203.44      191.06      7.57 o
   0  12   6      101.35       88.48      4.19 o
   1  12   6       19.35       18.96      2.55 o
   2  12   6       92.63       95.84      3.87 o
   3  12   6      126.54      137.69      5.03 o
   4  12   6        0.14        0.00      2.08 o
  -6  13   6        5.95        1.25      7.13 o
  -5  13   6       14.33       16.03      4.31 o
  -4  13   6       24.58       28.05      5.87 o
  -3  13   6       63.89       54.12      6.63 o
  -2  13   6        6.82        4.10      6.72 o
  -1  13   6       98.61      100.58      7.75 o
   0  13   6       67.64       66.89      4.71 o
   1  13   6        4.05        5.11      2.57 o
   2  13   6      212.13      222.54      7.34 o
   3  13   6       66.96       81.97      5.75 o
   4  13   6       19.21       19.07      3.66 o
  -5  14   6        8.18        4.19      4.73 o
  -4  14   6        8.88        4.32      4.62 o
  -3  14   6       18.75       14.80      5.15 o
  -2  14   6      122.19      119.73     17.74 o
  -1  14   6        0.46        0.00      8.20 o
   0  14   6       62.92       61.67      5.62 o
   1  14   6       28.04       32.11      3.83 o
   2  14   6        2.50        4.26      2.56 o
   3  14   6        7.80        4.70      3.33 o
  -4  15   6       28.45       36.69      6.83 o
  -3  15   6       16.28       22.01      5.57 o
  -2  15   6       15.46        7.54      4.73 o
  -1  15   6       18.75       23.02      5.51 o
   0  15   6       29.69       33.40      4.85 o
   1  15   6      249.06      225.46      9.50 o
   2  15   6       47.50       39.77      5.05 o
  -3  16   6       94.68      105.70     15.00 o
  -2  16   6       62.25       57.40     11.99 o
  -1  16   6        0.04        4.26      4.79 o
   0  16   6      322.09      393.38     15.60 o
  -9   0   7       28.25       36.40      6.42 o
  -7   0   7       74.54       84.13     12.48 o
  -5   0   7     2577.38     2740.54     42.72 o
  -3   0   7      104.07      100.20      7.40 o
  -1   0   7     2057.49     2161.27     28.05 o
   1   0   7      186.44      186.36      3.43 o
   3   0   7       83.61       85.24      5.96 o
   5   0   7      136.61      117.18     13.48 o
 -10   1   7       20.71       31.93      4.08 o
  -9   1   7      195.84      189.70      9.47 o
  -8   1   7       93.03       90.45      5.49 o
  -7   1   7        0.08        0.00      2.34 o
  -6   1   7       17.71       23.65      3.25 o
  -5   1   7      627.32      642.76      9.92 o
  -4   1   7       91.11       93.33      4.54 o
  -3   1   7        2.70        0.02      1.29 o
  -2   1   7       24.20       25.83      1.78 o
  -1   1   7       29.00       34.37      1.91 o
   0   1   7      104.08      108.80      2.26 o
   1   1   7      177.94      174.24      2.63 o
   2   1   7       60.44       63.14      2.43 o
   3   1   7      771.76      761.85     16.48 o
   4   1   7       36.72       35.54      4.34 o
   5   1   7       51.38       56.31      4.12 o
   6   1   7       25.12       27.86      2.26 o
  -9   2   7        6.89        8.66      3.54 o
  -8   2   7       13.26       15.80      3.42 o
  -7   2   7       22.63       20.89      3.26 o
  -6   2   7       19.46       25.29      3.39 o
  -5   2   7        4.44        3.44      1.67 o
  -4   2   7       21.21       19.77      1.97 o
  -3   2   7       54.91       56.53      2.50 o
  -2   2   7        0.62        0.94      1.14 o
  -1   2   7      793.94      803.51      9.29 o
   0   2   7       38.39       44.26      1.48 o
   1   2   7       62.66       58.65      1.73 o
   2   2   7      853.00      879.11      9.49 o
   3   2   7        7.16        6.89      1.33 o
   4   2   7      186.57      176.85      3.69 o
   5   2   7       23.44       23.51      1.67 o
   6   2   7        2.77        0.00      1.38 o
  -9   3   7      183.40      198.79      7.07 o
  -8   3   7       75.42       78.97      5.33 o
  -7   3   7      133.70      143.33      6.24 o
  -6   3   7        2.88        3.98      2.48 o
  -5   3   7        0.88        0.00      1.28 o
  -4   3   7        2.81        2.63      1.30 o
  -3   3   7        4.98        3.17      1.38 o
  -2   3   7        0.00        0.08      1.08 o
  -1   3   7      746.52      797.36      9.23 o
   0   3   7       72.12       82.81      2.02 o
   1   3   7       77.94       89.33      2.15 o
   2   3   7      751.86      758.72      9.06 o
   3   3   7      791.21      791.61     10.25 o
   4   3   7      535.70      550.02     11.75 o
   5   3   7        0.18        1.29      1.31 o
   6   3   7       67.91       81.55      2.73 o
  -9   4   7      229.27      252.83      7.88 o
  -8   4   7       46.83       44.39      4.61 o
  -7   4   7       42.00       39.28      4.47 o
  -6   4   7      144.98      132.06      5.85 o
  -5   4   7       28.02       33.55      2.60 o
  -4   4   7       13.73       14.46      1.71 o
  -3   4   7      148.65      151.40      3.69 o
  -2   4   7       15.10       13.68      1.46 o
  -1   4   7      386.55      389.40      5.60 o
   0   4   7        0.91        0.59      0.84 o
   1   4   7       35.09       33.16      1.61 o
   2   4   7       20.90       23.79      1.61 o
   3   4   7      100.80      103.93      2.65 o
   4   4   7       14.85       16.98      2.35 o
   5   4   7       73.92       76.11      2.52 o
   6   4   7        2.68        3.08      1.63 o
  -9   5   7        9.48        9.73      3.04 o
  -8   5   7      105.63      101.28      9.00 o
  -7   5   7        6.21        5.53      2.80 o
  -6   5   7       28.52       32.73      3.75 o
  -5   5   7        0.00        3.41      1.85 o
  -4   5   7      184.32      186.20      4.44 o
  -3   5   7       69.15       69.24      2.68 o
  -2   5   7        8.31       10.24      1.91 o
  -1   5   7        1.62        3.92      1.07 o
   0   5   7        1.82        2.05      0.85 o
   1   5   7      224.62      234.88      3.58 o
   2   5   7      256.63      245.63      4.23 o
   3   5   7        1.28        3.20      1.05 o
   4   5   7      132.36      122.88      3.42 o
   5   5   7       59.35       58.66      2.49 o
   6   5   7        1.63        1.57      1.48 o
  -9   6   7        6.68        5.29      3.06 o
  -8   6   7        5.76        7.52      2.84 o
  -7   6   7       70.26       66.28      4.96 o
  -6   6   7      215.44      184.57      6.90 o
  -5   6   7      747.44      721.11     20.96 o
  -4   6   7        0.05        0.00      1.34 o
  -3   6   7        5.75        4.80      1.43 o
  -2   6   7       21.00       19.69      1.75 o
  -1   6   7        0.54        0.00      1.00 o
   0   6   7       17.18       15.15      1.24 o
   1   6   7       73.30       72.56      2.09 o
   2   6   7      120.57      125.60      3.17 o
   3   6   7     1083.07     1024.78     11.45 o
   4   6   7       97.42       91.42      2.74 o
   5   6   7       75.48       65.37      2.48 o
   6   6   7       44.99       65.00      2.66 o
  -9   7   7        1.83        2.24      2.74 o
  -8   7   7      123.92      114.77      5.48 o
  -7   7   7       42.03       46.42      3.77 o
  -6   7   7        2.63        4.21      2.80 o
  -5   7   7       45.90       42.50      3.95 o
  -4   7   7      751.76      743.25     12.33 o
  -3   7   7      127.38      117.87      3.57 o
  -2   7   7        0.00        0.69      1.20 o
  -1   7   7       66.98       68.48      2.42 o
   0   7   7        1.53        1.74      1.02 o
   1   7   7        1.65        2.77      1.18 o
   2   7   7      234.99      242.28      4.75 o
   3   7   7       66.03       56.78      2.68 o
   4   7   7        0.28        0.64      1.17 o
   5   7   7       23.73       27.18      2.01 o
   6   7   7        1.38        2.90      1.50 o
  -8   8   7      171.22      162.39      6.34 o
  -7   8   7        7.36        6.65      2.41 o
  -6   8   7       40.64       34.94      3.14 o
  -5   8   7        4.11        3.15      3.66 o
  -4   8   7      258.92      241.88      6.80 o
  -3   8   7      756.99      736.98     10.21 o
  -2   8   7      323.52      312.37      5.81 o
  -1   8   7      678.41      650.78      8.82 o
   0   8   7      117.49      118.46      3.09 o
   1   8   7      168.75      148.26      3.65 o
   2   8   7       15.24       13.30      1.68 o
   3   8   7      396.20      391.92      6.43 o
   4   8   7      214.42      211.47      4.42 o
   5   8   7       83.83      101.45      6.08 o
  -8   9   7       26.53       25.83      3.52 o
  -7   9   7      105.32       94.15      4.96 o
  -6   9   7        7.42        0.44      2.11 o
  -5   9   7       54.21       45.12      4.25 o
  -4   9   7       63.89       52.41      4.30 o
  -3   9   7       53.15       56.27      5.62 o
  -2   9   7     2691.78     2612.63     29.12 o
  -1   9   7      531.95      482.66      7.45 o
   0   9   7        0.66        0.75      1.16 o
   1   9   7        0.30        0.17      1.78 o
   2   9   7        0.46        1.53      1.42 o
   3   9   7        2.36        2.38      1.44 o
   4   9   7       12.76       14.20      1.80 o
   5   9   7        2.06        4.39      1.79 o
  -8  10   7        5.16        3.17      3.54 o
  -7  10   7        1.84        0.79      3.35 o
  -6  10   7      251.61      211.44     16.95 o
  -5  10   7        9.03        9.30      3.28 o
  -4  10   7      163.50      149.46      6.36 o
  -3  10   7        1.87        5.34      2.96 o
  -2  10   7        1.82        1.45      1.91 o
  -1  10   7       29.25       34.20      3.29 o
   0  10   7      727.75      706.25      9.89 o
   1  10   7       46.03       45.91      2.50 o
   2  10   7       44.93       46.78      2.74 o
   3  10   7        0.36        2.13      1.45 o
   4  10   7        7.53        8.42      1.78 o
  -7  11   7        0.05        0.33      3.13 o
  -6  11   7       47.11       48.53      4.83 o
  -5  11   7      107.85       86.87      5.64 o
  -4  11   7      204.01      219.06      8.95 o
  -3  11   7       53.47       48.01      7.23 o
  -2  11   7       19.58       14.42      4.84 o
  -1  11   7        2.72        2.16      2.46 o
   0  11   7       61.22       55.33      3.33 o
   1  11   7       71.31       81.30      3.78 o
   2  11   7        2.23        3.37      1.80 o
   3  11   7        1.62        3.30      1.81 o
   4  11   7      154.06      159.24      5.31 o
  -6  12   7       78.72       83.08      6.86 o
  -5  12   7      157.15      144.87     11.63 o
  -4  12   7      108.59      107.21      6.88 o
  -3  12   7       74.52       88.47      6.24 o
  -2  12   7       36.81       39.20      5.80 o
  -1  12   7       10.54        8.36      3.30 o
   0  12   7       36.76       30.15      4.86 o
   1  12   7      134.04      120.56      4.38 o
   2  12   7       10.44        7.78      2.34 o
   3  12   7       72.06       70.99      3.95 o
  -6  13   7        0.84        0.00      3.95 o
  -5  13   7       15.76       14.87      4.41 o
  -4  13   7       79.62       61.71      6.01 o
  -3  13   7      107.75       99.66     13.71 o
  -2  13   7        1.26        0.00      3.73 o
  -1  13   7       14.94        3.30      7.74 o
   0  13   7       29.29       30.16      4.40 o
   1  13   7       11.73        9.43      3.14 o
   2  13   7       14.12       15.71      3.75 o
   3  13   7        1.92        4.77      2.87 o
  -5  14   7        8.86        0.00      3.56 o
  -4  14   7       33.78       29.49      5.07 o
  -3  14   7        7.50        4.89      4.70 o
  -2  14   7       15.19       21.09      5.58 o
  -1  14   7       13.28       19.11      5.08 o
   0  14   7       25.23       26.98      7.30 o
   1  14   7       57.86       62.13      5.25 o
   2  14   7       92.77      103.44      9.50 o
  -3  15   7        0.86        5.39      4.74 o
  -2  15   7       68.06       74.66      9.84 o
  -1  15   7       21.56       32.64      9.50 o
   0  15   7        8.41        4.14      5.42 o
  -8   0   8      158.49      161.64     26.84 o
  -6   0   8       41.77       46.94      5.76 o
  -4   0   8        1.40        0.17      1.81 o
  -2   0   8     2913.03     2979.25     44.18 o
   0   0   8       83.63       93.95      3.39 o
   2   0   8     1258.24     1239.69     16.34 o
   4   0   8      466.01      431.62     14.17 o
   6   0   8       16.62       43.22      6.01 o
  -9   1   8        7.33       11.51      4.75 o
  -8   1   8        1.78        1.96      4.99 o
  -7   1   8      289.25      302.39      8.93 o
  -6   1   8      162.44      170.24      6.53 o
  -5   1   8        5.19        3.29      1.84 o
  -4   1   8       83.84       85.54      4.12 o
  -3   1   8      350.88      372.78      6.54 o
  -2   1   8      181.41      194.53      4.52 o
  -1   1   8      218.81      230.69      4.23 o
   0   1   8      116.92      116.35      2.57 o
   1   1   8        1.24        0.54      0.96 o
   2   1   8      514.00      514.04      6.48 o
   3   1   8       38.25       32.08      3.72 o
   4   1   8        2.92        1.80      2.29 o
   5   1   8      109.89      108.18      5.45 o
   6   1   8        2.21        4.58      1.35 o
  -9   2   8        5.17       11.23      3.57 o
  -8   2   8        7.77       13.64      3.52 o
  -7   2   8       12.58        6.06      3.00 o
  -6   2   8       51.83       51.01      4.19 o
  -5   2   8      104.76      110.26      4.30 o
  -4   2   8      118.52      113.95      3.95 o
  -3   2   8       20.48       21.27      1.98 o
  -2   2   8       40.17       37.42      2.17 o
  -1   2   8      240.81      242.72      4.21 o
   0   2   8      136.55      137.73      2.85 o
   1   2   8       29.11       27.85      1.56 o
   2   2   8       15.98       15.54      1.21 o
   3   2   8     1174.39     1145.86     18.75 o
   4   2   8        0.65        1.83      1.07 o
   5   2   8        4.36        5.73      1.58 o
   6   2   8        5.50        4.93      1.57 o
  -9   3   8      104.05      104.00      7.20 o
  -8   3   8       49.47       57.82      5.01 o
  -7   3   8       13.57       11.35      3.15 o
  -6   3   8      180.28      199.46      7.04 o
  -5   3   8       42.56       45.22      4.69 o
  -4   3   8       56.23       57.31      3.37 o
  -3   3   8       12.51       10.39      1.90 o
  -2   3   8        7.62        6.76      1.58 o
  -1   3   8       41.60       43.26      1.96 o
   0   3   8        1.42        0.72      0.93 o
   1   3   8        0.01        0.78      1.03 o
   2   3   8      341.31      338.70      5.38 o
   3   3   8       48.10       56.46      3.57 o
   4   3   8        6.13        5.05      1.38 o
   5   3   8        3.77        2.12      1.40 o
   6   3   8        0.24        2.60      1.62 o
  -9   4   8        2.44        1.90      4.10 o
  -8   4   8       42.11       33.88      5.40 o
  -7   4   8      110.91      115.75      6.00 o
  -6   4   8       17.52       22.29      3.38 o
  -5   4   8      423.66      413.24     13.16 o
  -4   4   8        6.62        7.22      2.42 o
  -3   4   8       62.38       61.75      2.60 o
  -2   4   8       79.34       79.23      2.95 o
  -1   4   8        1.15        1.68      1.12 o
   0   4   8       59.65       58.35      1.88 o
   1   4   8       44.67       44.67      2.18 o
   2   4   8      105.72       99.24      2.88 o
   3   4   8      444.22      448.89      7.22 o
   4   4   8       11.85       15.13      2.44 o
   5   4   8        0.10        2.17      1.52 o
  -9   5   8       70.68       70.67      4.92 o
  -8   5   8       32.78       39.55      4.55 o
  -7   5   8        0.01        1.92      2.77 o
  -6   5   8      121.31      112.70      5.70 o
  -5   5   8       39.52       41.42      3.84 o
  -4   5   8        2.99        2.83      1.48 o
  -3   5   8      199.65      195.28      4.46 o
  -2   5   8       60.21       60.38      3.14 o
  -1   5   8      314.50      307.88      4.74 o
   0   5   8       44.13       41.08      1.67 o
   1   5   8       88.67       93.30      3.40 o
   2   5   8        7.47        3.58      1.17 o
   3   5   8       68.67       65.11      2.33 o
   4   5   8       42.47       38.04      1.87 o
   5   5   8       54.94       47.52      2.65 o
  -9   6   8        2.34        0.00      2.62 o
  -8   6   8       78.16       74.55      5.72 o
  -7   6   8       69.48       63.61      5.05 o
  -6   6   8      251.01      240.34      8.00 o
  -5   6   8      157.05      147.23      6.17 o
  -4   6   8      119.60      115.68      4.66 o
  -3   6   8      344.94      338.21      6.11 o
  -2   6   8       15.93       24.31      1.96 o
  -1   6   8      204.47      194.37      3.76 o
   0   6   8       10.12        7.97      1.15 o
   1   6   8      383.35      373.91      6.20 o
   2   6   8      193.06      165.74      5.69 o
   3   6   8      298.13      273.73      4.59 o
   4   6   8        4.52        6.82      1.41 o
   5   6   8       34.44       33.27      2.08 o
  -8   7   8       59.65       85.14      5.01 o
  -7   7   8       27.63       23.97      4.00 o
  -6   7   8        0.68        0.00      2.56 o
  -5   7   8      125.90      121.78      6.85 o
  -4   7   8     1526.96     1496.47     20.84 o
  -3   7   8        7.14        5.88      1.62 o
  -2   7   8      392.50      400.79      6.70 o
  -1   7   8      474.24      461.48      6.38 o
   0   7   8      124.01      119.84      3.48 o
   1   7   8       35.43       30.77      3.41 o
   2   7   8      141.96      126.30      3.57 o
   3   7   8        2.97        4.12      1.36 o
   4   7   8       59.77       62.15      2.69 o
   5   7   8        0.24        0.75      1.42 o
  -8   8   8       47.35       45.20      4.23 o
  -7   8   8        6.39        9.41      2.67 o
  -6   8   8      259.66      267.62     10.19 o
  -5   8   8      220.90      230.86      7.80 o
  -4   8   8       21.89       20.18      3.34 o
  -3   8   8       25.44       23.98      2.96 o
  -2   8   8       67.74       69.91      2.97 o
  -1   8   8       20.52       20.46      2.28 o
   0   8   8       59.05       61.56      2.76 o
   1   8   8        0.39        0.00      1.39 o
   2   8   8       12.05       16.28      1.86 o
   3   8   8        4.81        0.00      1.38 o
   4   8   8      220.81      229.59      5.63 o
  -8   9   8       35.71       41.07      5.13 o
  -7   9   8      149.88      149.82      5.94 o
  -6   9   8      134.58      133.28      6.73 o
  -5   9   8        2.98        2.04      2.71 o
  -4   9   8      518.59      522.38     20.42 o
  -3   9   8        4.04        4.65      2.09 o
  -2   9   8       94.57       99.87      3.55 o
  -1   9   8       15.21       15.45      1.83 o
   0   9   8       10.33       11.09      1.80 o
   1   9   8       15.12       10.98      1.87 o
   2   9   8        0.24        1.77      1.59 o
   3   9   8       20.22       18.23      2.57 o
   4   9   8        0.03        0.00      1.56 o
  -7  10   8      329.78      308.21     10.40 o
  -6  10   8        8.31       12.53      3.66 o
  -5  10   8       90.60       90.21      5.65 o
  -4  10   8      196.61      190.86      7.29 o
  -3  10   8       11.31       11.61      2.95 o
  -2  10   8       56.60       47.65      3.70 o
  -1  10   8      111.29      108.82      5.33 o
   0  10   8       11.27       14.76      2.03 o
   1  10   8       22.68       20.69      2.34 o
   2  10   8        0.75        0.00      1.56 o
   3  10   8        8.50        9.88      2.01 o
   4  10   8        0.09        0.00      1.80 o
  -7  11   8        0.01        0.00      3.23 o
  -6  11   8        3.82        0.73      3.09 o
  -5  11   8      141.60      142.69      6.92 o
  -4  11   8       83.40       62.76      5.36 o
  -3  11   8      277.92      264.24      9.47 o
  -2  11   8      241.86      239.17      7.47 o
  -1  11   8        2.20        0.35      2.71 o
   0  11   8        6.47        4.93      1.96 o
   1  11   8       16.06       15.21      2.52 o
   2  11   8        9.37        6.72      2.25 o
   3  11   8      262.84      282.87      7.07 o
  -6  12   8        0.00        0.00      3.26 o
  -5  12   8      133.76      121.99      7.67 o
  -4  12   8       85.20       95.13      6.78 o
  -3  12   8      293.81      269.60     11.96 o
  -2  12   8       68.87       66.66      5.50 o
  -1  12   8       68.19       69.75      5.25 o
   0  12   8       66.39       49.85      4.59 o
   1  12   8       12.43       12.13      2.91 o
   2  12   8       10.18       14.11      2.65 o
  -5  13   8       60.70       67.78      6.54 o
  -4  13   8      262.42      244.99     10.36 o
  -3  13   8      167.22      164.76      8.23 o
  -2  13   8      109.84      139.73      7.47 o
  -1  13   8        1.67        0.01      6.51 o
   0  13   8        8.29       11.30      3.26 o
   1  13   8       14.00       11.89      3.80 o
  -4  14   8       76.36       65.52      6.48 o
  -3  14   8       10.88       12.29      4.31 o
  -2  14   8       33.62       52.36      5.73 o
  -1  14   8        7.89       10.26      4.61 o
   0  14   8        7.74        6.11      4.17 o
  -9   0   9       48.47       49.25     12.16 o
  -7   0   9       20.85       13.03      6.92 o
  -5   0   9        3.31        3.84      2.50 o
  -3   0   9       39.70       39.03      3.47 o
  -1   0   9      332.71      344.32      8.01 o
   1   0   9      337.20      341.61      8.82 o
   3   0   9      678.51      713.90     15.55 o
   5   0   9       34.78       25.84      8.80 o
  -9   1   9       58.45       57.63      5.58 o
  -8   1   9      115.35      120.43      6.49 o
  -7   1   9       89.53       91.86      7.94 o
  -6   1   9       19.38       16.42      3.90 o
  -5   1   9       26.49       33.13      2.98 o
  -4   1   9        0.11        1.81      1.50 o
  -3   1   9       18.52       21.37      2.06 o
  -2   1   9      196.78      204.53      4.53 o
  -1   1   9      153.80      153.71      3.61 o
   0   1   9        0.27        0.71      1.42 o
   1   1   9       24.74       25.60      1.88 o
   2   1   9     1303.82     1310.78     15.74 o
   3   1   9        0.18        1.30      1.45 o
   4   1   9        9.74        9.06      7.81 o
   5   1   9       34.45       39.12      5.43 o
  -9   2   9        5.74        1.56      3.33 o
  -8   2   9        1.20        0.00      3.00 o
  -7   2   9       15.55       15.77      3.45 o
  -6   2   9       39.62       45.86      4.19 o
  -5   2   9        9.82        9.65      2.73 o
  -4   2   9       55.37       58.36      3.03 o
  -3   2   9        0.04        1.01      1.41 o
  -2   2   9      351.02      351.26      6.21 o
  -1   2   9        0.06        0.54      1.15 o
   0   2   9       92.06       87.37      3.36 o
   1   2   9      179.57      176.40      4.32 o
   2   2   9      974.24      943.91     12.02 o
   3   2   9        1.07        1.33      1.90 o
   4   2   9       84.32       79.36      3.54 o
   5   2   9       14.10       19.04      1.88 o
  -9   3   9        4.44        2.43      3.27 o
  -8   3   9        0.38        0.00      2.93 o
  -7   3   9       42.31       48.65      4.73 o
  -6   3   9      785.60      777.70     16.74 o
  -5   3   9      136.62      134.82      5.78 o
  -4   3   9      103.98      103.89      3.83 o
  -3   3   9        0.39        0.00      1.33 o
  -2   3   9      145.37      155.13      4.04 o
  -1   3   9       68.53       69.21      2.46 o
   0   3   9       57.91       55.30      2.59 o
   1   3   9       15.08       12.62      1.52 o
   2   3   9      556.09      519.24      7.68 o
   3   3   9        9.60       12.58      1.52 o
   4   3   9        6.49       11.34      1.86 o
   5   3   9        7.26       12.24      1.98 o
  -9   4   9       35.41       38.79      7.70 o
  -8   4   9        4.24        2.85      3.20 o
  -7   4   9        6.70        3.39      2.92 o
  -6   4   9        3.15        2.01      2.74 o
  -5   4   9       16.44       19.75      3.19 o
  -4   4   9      155.17      152.73      4.25 o
  -3   4   9      164.65      173.48      4.73 o
  -2   4   9       29.06       27.23      2.27 o
  -1   4   9       13.35       16.24      1.58 o
   0   4   9       16.93       17.14      2.44 o
   1   4   9      270.73      272.53      5.47 o
   2   4   9       38.89       46.30      2.22 o
   3   4   9      244.65      232.82      5.28 o
   4   4   9       15.00       16.29      1.66 o
   5   4   9        2.64        0.77      1.83 o
  -8   5   9       31.99       27.24      4.33 o
  -7   5   9        0.27        1.30      3.07 o
  -6   5   9      189.51      200.96      7.51 o
  -5   5   9       37.90       36.73      3.88 o
  -4   5   9       71.34       74.67      3.50 o
  -3   5   9      722.14      736.56     10.07 o
  -2   5   9      601.05      603.96      7.90 o
  -1   5   9        3.04        5.74      1.24 o
   0   5   9      346.93      325.27      5.79 o
   1   5   9      210.02      220.48      4.54 o
   2   5   9       16.66       15.84      1.56 o
   3   5   9       53.23       58.96      2.46 o
   4   5   9       72.56       78.20      3.51 o
  -8   6   9       32.52       21.82      4.23 o
  -7   6   9      223.54      214.20      9.32 o
  -6   6   9        1.51        3.73      2.89 o
  -5   6   9      153.98      161.63      6.53 o
  -4   6   9      199.26      193.76      5.94 o
  -3   6   9      667.37      665.40      9.63 o
  -2   6   9      225.44      217.76      4.73 o
  -1   6   9       66.82       57.84      2.48 o
   0   6   9      115.86      127.01      3.96 o
   1   6   9      252.84      251.55      5.90 o
   2   6   9       69.26       74.45      2.69 o
   3   6   9       24.40       24.72      2.03 o
   4   6   9       21.34       18.01      1.87 o
  -8   7   9        8.58        4.15      5.14 o
  -7   7   9       75.03       59.52      5.31 o
  -6   7   9        2.64        0.76      2.76 o
  -5   7   9       53.91       50.31      4.39 o
  -4   7   9      152.72      149.87     10.53 o
  -3   7   9       55.69       57.48      2.90 o
  -2   7   9      265.35      275.76      6.35 o
  -1   7   9       63.49       55.68      2.79 o
   0   7   9        2.95        2.91      1.62 o
   1   7   9       15.90       13.24      1.79 o
   2   7   9      151.47      156.89      4.03 o
   3   7   9        7.08        8.18      2.32 o
   4   7   9       30.99       33.03      2.41 o
  -7   8   9       39.36       38.42      4.73 o
  -6   8   9      141.73      130.95      6.70 o
  -5   8   9        4.51        1.10      2.78 o
  -4   8   9       13.44       17.68      3.32 o
  -3   8   9       27.67       26.38      2.86 o
  -2   8   9       69.80       79.95      3.20 o
  -1   8   9       32.82       27.38      2.51 o
   0   8   9       17.37       22.73      2.38 o
   1   8   9       12.52       14.40      2.11 o
   2   8   9       13.49       15.99      2.34 o
   3   8   9        4.46        2.52      1.73 o
  -7   9   9        8.00       11.05      3.81 o
  -6   9   9        0.89        0.00      2.62 o
  -5   9   9       29.09       33.46      7.14 o
  -4   9   9      317.37      299.43      9.03 o
  -3   9   9      222.78      216.37      6.40 o
  -2   9   9        3.68        4.73      1.64 o
  -1   9   9       53.74       43.94      3.06 o
   0   9   9      494.75      471.60      8.96 o
   1   9   9        8.42        6.54      2.24 o
   2   9   9       14.98       17.54      2.16 o
   3   9   9       16.73       20.42      2.45 o
  -6  10   9      206.62      205.52      8.81 o
  -5  10   9        6.65        0.28      3.19 o
  -4  10   9       20.34       13.81      3.34 o
  -3  10   9      203.06      183.10      8.51 o
  -2  10   9       57.64       53.02      3.93 o
  -1  10   9      142.56      129.60      5.21 o
   0  10   9        3.46        0.00      1.91 o
   1  10   9      229.75      230.67      6.31 o
   2  10   9        9.36       10.68      2.55 o
  -6  11   9       10.85        1.55      3.36 o
  -5  11   9        5.66        4.77      3.20 o
  -4  11   9        7.83        7.28      3.15 o
  -3  11   9        0.06        0.00      2.95 o
  -2  11   9        2.89        0.00      2.73 o
  -1  11   9       42.41       35.09      4.63 o
   0  11   9      139.42      131.03      6.49 o
   1  11   9        8.39        7.14      2.42 o
   2  11   9      133.78      156.58      6.75 o
  -5  12   9       98.32       86.08      6.94 o
  -4  12   9       12.30       16.73      4.55 o
  -3  12   9      247.45      225.01     14.05 o
  -2  12   9        0.53        0.09      8.36 o
  -1  12   9       76.56       93.49      5.97 o
   0  12   9        4.88        0.00      3.78 o
   1  12   9       36.11       43.69      5.03 o
  -4  13   9      115.35      130.03      8.70 o
  -3  13   9       97.03       88.47      6.74 o
  -2  13   9        2.01        2.20      4.28 o
  -1  13   9        0.22        0.00      3.81 o
   0  13   9        2.48        1.52      4.12 o
  -8   0  10      194.68      218.32     12.02 o
  -6   0  10      341.77      354.64     13.84 o
  -4   0  10        0.48        2.33      2.38 o
  -2   0  10      101.39      100.97      4.73 o
   0   0  10        5.02        3.10      2.28 o
   2   0  10      218.19      209.40      8.98 o
   4   0  10       39.62       45.41      8.76 o
  -8   1  10       26.40       26.99      4.27 o
  -7   1  10       10.10        8.36      3.34 o
  -6   1  10        4.22        3.27      3.32 o
  -5   1  10        0.72        0.00      2.32 o
  -4   1  10       34.81       40.32      2.83 o
  -3   1  10       10.91        8.25      1.73 o
  -2   1  10       28.51       24.53      2.08 o
  -1   1  10       22.75       19.43      2.34 o
   0   1  10       74.77       71.13      3.18 o
   1   1  10       52.68       49.44      3.21 o
   2   1  10        7.54       12.24      2.82 o
   3   1  10       27.84       23.88      1.77 o
   4   1  10       33.79       30.56      3.59 o
  -8   2  10      175.58      180.04     12.07 o
  -7   2  10       20.65       24.88      3.95 o
  -6   2  10       34.48       35.12      4.29 o
  -5   2  10        8.68        5.04      3.28 o
  -4   2  10        0.16        0.93      1.64 o
  -3   2  10      394.37      377.92      7.06 o
  -2   2  10        1.18        4.15      1.55 o
  -1   2  10       11.61       13.30      2.19 o
   0   2  10        2.72        2.94      1.68 o
   1   2  10       57.84       65.58      2.88 o
   2   2  10       69.86       63.45      4.06 o
   3   2  10       12.88       10.37      2.84 o
   4   2  10        6.49        8.83      1.85 o
  -8   3  10        0.01        0.00      3.00 o
  -7   3  10       75.86       85.66      5.71 o
  -6   3  10       36.78       38.91      4.15 o
  -5   3  10      681.65      703.11     14.16 o
  -4   3  10      296.89      306.37      6.63 o
  -3   3  10      382.39      404.60      7.37 o
  -2   3  10      133.79      129.55      5.18 o
  -1   3  10        1.99        4.24      1.89 o
   0   3  10        4.64        2.94      1.87 o
   1   3  10      951.31      943.40     14.06 o
   2   3  10      266.57      279.28      6.26 o
   3   3  10       45.28       41.29      2.37 o
   4   3  10        8.18        6.84      1.99 o
  -8   4  10       68.34       56.42      5.85 o
  -7   4  10       38.14       35.77      4.55 o
  -6   4  10       46.34       51.18      5.88 o
  -5   4  10      541.39      564.70     12.44 o
  -4   4  10      118.16      117.85      4.28 o
  -3   4  10       70.18       71.11      3.48 o
  -2   4  10       45.55       45.70      2.62 o
  -1   4  10       58.35       58.74      3.42 o
   0   4  10       62.37       62.84      4.84 o
   1   4  10       95.73      106.27      3.80 o
   2   4  10       46.56       40.46      2.69 o
   3   4  10       43.12       50.72      4.08 o
   4   4  10        0.00        0.00      1.13 o
  -8   5  10       17.74       22.31      4.32 o
  -7   5  10       33.90       36.62      6.66 o
  -6   5  10        1.03        1.94      2.93 o
  -5   5  10      165.60      169.02      8.67 o
  -4   5  10      109.68      115.11      4.90 o
  -3   5  10       17.29       15.66      1.96 o
  -2   5  10        1.13        2.74      1.41 o
  -1   5  10      354.42      353.55      7.36 o
   0   5  10       12.83        9.64      1.83 o
   1   5  10       78.88       80.23      3.07 o
   2   5  10      181.13      193.66      4.77 o
   3   5  10       35.43       33.19      2.17 o
  -8   6  10        1.04        4.13      3.66 o
  -7   6  10       90.65       83.14      5.98 o
  -6   6  10        1.77        0.00      2.93 o
  -5   6  10      202.96      198.96     11.04 o
  -4   6  10      134.99      138.16      5.26 o
  -3   6  10      315.79      318.02      6.26 o
  -2   6  10      211.56      201.87      5.11 o
  -1   6  10       13.95        5.74      1.95 o
   0   6  10        0.94        2.61      1.80 o
   1   6  10       27.87       27.91      3.28 o
   2   6  10      183.40      175.45      5.24 o
   3   6  10       53.65       64.45      3.19 o
  -7   7  10        2.03        1.35      3.34 o
  -6   7  10       38.17       39.11      4.51 o
  -5   7  10        0.54        3.03      2.86 o
  -4   7  10      210.88      233.32      7.69 o
  -3   7  10        4.57        4.39      2.12 o
  -2   7  10        2.00        0.00      1.51 o
  -1   7  10        2.90        1.29      1.79 o
   0   7  10       20.01       19.40      2.53 o
   1   7  10       40.13       40.24      2.66 o
   2   7  10        2.70        2.29      1.73 o
   3   7  10        1.54        0.00      2.50 o
  -7   8  10      106.07      110.59      6.78 o
  -6   8  10        0.21        0.03      4.09 o
  -5   8  10        3.39        0.83      3.60 o
  -4   8  10      418.60      416.78     11.81 o
  -3   8  10       13.91       16.16      2.67 o
  -2   8  10       19.90       20.75      2.39 o
  -1   8  10       66.57       53.63      4.18 o
   0   8  10       84.64       82.43      3.73 o
   1   8  10       38.32       36.88      2.72 o
   2   8  10       19.12       21.10      3.55 o
  -6   9  10        1.71        3.06      3.23 o
  -5   9  10        0.01        2.19      2.99 o
  -4   9  10        3.75        0.00      2.58 o
  -3   9  10        6.59        9.85      3.01 o
  -2   9  10       15.99       15.35      4.00 o
  -1   9  10       65.99       59.81      3.93 o
   0   9  10       37.29       35.85      3.30 o
   1   9  10        4.31        5.24      2.42 o
   2   9  10       49.43       61.50      3.63 o
  -6  10  10       60.55       49.64      5.30 o
  -5  10  10       81.78       64.83      5.79 o
  -4  10  10       36.31       43.64      4.52 o
  -3  10  10        0.11        0.00      2.66 o
  -2  10  10       29.90       26.63      3.88 o
  -1  10  10        6.26        5.98      3.65 o
   0  10  10        3.50        3.06      2.27 o
   1  10  10       58.02       50.59      3.78 o
  -5  11  10       34.32       40.68      4.98 o
  -4  11  10        9.17        8.22      3.37 o
  -3  11  10      138.78      145.04      9.44 o
  -2  11  10        0.04        7.75      3.84 o
  -1  11  10       70.45       48.14      5.88 o
   0  11  10        8.52       10.88      5.77 o
  -3  12  10        5.21        6.15      5.33 o
  -2  12  10        0.40        0.00      3.88 o
  -7   0  11      150.40      145.23     11.70 o
  -5   0  11      297.75      329.98     12.87 o
  -3   0  11        6.63        5.66      2.44 o
  -1   0  11      214.04      217.48     11.48 o
   1   0  11     1254.34     1267.74     25.33 o
   3   0  11       32.54       41.89      4.29 o
  -8   1  11        7.87        8.73      3.63 o
  -7   1  11       17.50       11.39      3.58 o
  -6   1  11       22.62       15.24      3.55 o
  -5   1  11        3.90        1.24      2.59 o
  -4   1  11        3.75        5.27      1.89 o
  -3   1  11       35.21       40.49      2.74 o
  -2   1  11       10.52        8.68      2.43 o
  -1   1  11      128.91      129.44      4.78 o
   0   1  11        2.06        0.15      1.79 o
   1   1  11      343.91      347.42      7.05 o
   2   1  11       16.94       18.88      3.59 o
   3   1  11       50.93       53.78      3.34 o
  -8   2  11        5.05        5.34      3.50 o
  -7   2  11       32.68       39.74      4.67 o
  -6   2  11      100.30       91.44      5.68 o
  -5   2  11        8.52        6.18      2.93 o
  -4   2  11      653.82      669.20     10.80 o
  -3   2  11       18.05       15.16      2.37 o
  -2   2  11       62.70       58.74      3.76 o
  -1   2  11       60.15       57.12      3.48 o
   0   2  11        1.11        0.00      1.64 o
   1   2  11       56.72       65.40      3.12 o
   2   2  11        6.42        7.39      2.30 o
   3   2  11       43.63       35.90      2.49 o
  -7   3  11        1.19        0.00      2.92 o
  -6   3  11      175.92      186.67      7.57 o
  -5   3  11       77.24       82.63      6.24 o
  -4   3  11      257.67      264.48      6.38 o
  -3   3  11      510.87      507.49      8.76 o
  -2   3  11       44.89       46.17      3.50 o
  -1   3  11        2.90        2.51      2.02 o
   0   3  11      222.77      227.04      6.51 o
   1   3  11      639.02      655.33     15.77 o
   2   3  11       37.87       33.20      4.28 o
   3   3  11       11.88       11.27      1.90 o
  -7   4  11       52.97       53.34      5.15 o
  -6   4  11        5.24        1.10      2.97 o
  -5   4  11      102.29       91.63      5.40 o
  -4   4  11        3.39        1.77      2.10 o
  -3   4  11       17.54       21.48      2.61 o
  -2   4  11       45.41       39.67      3.42 o
  -1   4  11        2.43        0.67      2.69 o
   0   4  11        7.96       10.23      2.26 o
   1   4  11      118.77      109.19      5.74 o
   2   4  11       25.08       30.10      2.85 o
  -7   5  11       27.91       27.01      4.40 o
  -6   5  11        0.20        0.00      2.93 o
  -5   5  11      259.01      264.23      8.55 o
  -4   5  11       44.84       36.93      3.94 o
  -3   5  11       23.78       26.57      2.90 o
  -2   5  11       89.21       90.43      4.06 o
  -1   5  11       42.14       44.37      3.00 o
   0   5  11       53.77       50.60      2.95 o
   1   5  11      313.49      358.50     12.35 o
   2   5  11        8.55        3.63      1.79 o
  -7   6  11       36.73       41.09      6.95 o
  -6   6  11       21.36       24.54      4.30 o
  -5   6  11        0.99        0.00      2.65 o
  -4   6  11      189.45      205.28      7.32 o
  -3   6  11      162.44      171.40      5.68 o
  -2   6  11        4.55        1.83      1.92 o
  -1   6  11       43.87       39.96      3.01 o
   0   6  11       34.56       28.81      3.36 o
   1   6  11        4.01        4.86      2.05 o
   2   6  11        0.26        1.20      1.77 o
  -6   7  11       22.65       12.60      4.41 o
  -5   7  11       39.74       48.05      4.72 o
  -4   7  11       15.53       19.26      3.52 o
  -3   7  11        0.48        2.94      2.33 o
  -2   7  11       44.42       39.59      3.24 o
  -1   7  11       55.27       52.63      3.40 o
   0   7  11       41.60       39.71      3.51 o
   1   7  11      105.80      107.18      4.01 o
  -6   8  11        4.49        0.44      3.27 o
  -5   8  11       18.78       14.54      3.70 o
  -4   8  11        5.86       11.12      3.11 o
  -3   8  11        8.84        2.98      2.51 o
  -2   8  11        0.03        1.63      2.84 o
  -1   8  11      381.96      381.18      9.26 o
   0   8  11       24.17       17.68      2.80 o
   1   8  11        6.90        8.35      2.17 o
  -5   9  11       15.69       14.75      3.67 o
  -4   9  11        0.99        3.26      3.36 o
  -3   9  11        3.54        5.98      3.82 o
  -2   9  11        5.52        7.42      3.93 o
  -1   9  11       25.13       24.13      3.59 o
   0   9  11       72.19       88.70      4.70 o
  -4  10  11        1.18        0.08      4.64 o
  -3  10  11       35.44       27.88      4.53 o
  -2  10  11        7.51       16.47      7.04 o
  -1  10  11       11.61       14.42      7.16 o
  -6   0  12     1419.79     1570.64     36.76 o
  -4   0  12       65.53       75.56      8.78 o
  -2   0  12        3.64        4.42      3.07 o
   0   0  12       46.43       48.86      4.54 o
  -7   1  12        7.40       10.21      3.58 o
  -6   1  12        0.00        0.00      3.04 o
  -5   1  12        0.13        0.00      2.64 o
  -4   1  12        2.33        2.64      2.84 o
  -3   1  12        8.67       12.18      2.78 o
  -2   1  12       46.11       53.34      6.19 o
  -1   1  12       18.63       22.24      2.80 o
   0   1  12        0.12        0.00      1.82 o
   1   1  12       78.72       73.82      4.97 o
  -7   2  12        4.21        0.30      3.29 o
  -6   2  12      193.70      192.96      7.87 o
  -5   2  12      216.81      227.12     11.28 o
  -4   2  12        3.22        7.26      3.20 o
  -3   2  12       13.86       14.93      2.95 o
  -2   2  12       11.18       11.29      2.76 o
  -1   2  12        0.52        4.30      2.15 o
   0   2  12        3.04        1.93      1.98 o
   1   2  12       37.07       37.41      3.99 o
  -6   3  12       35.52       33.90      4.48 o
  -5   3  12      197.30      211.76      7.79 o
  -4   3  12       27.89       29.75      4.28 o
  -3   3  12       20.28       20.48      3.19 o
  -2   3  12      251.56      270.11      7.71 o
  -1   3  12        1.54        0.00      2.02 o
   0   3  12      193.31      197.22      5.95 o
   1   3  12        0.70        0.61      2.51 o
  -6   4  12        0.04        1.43      3.17 o
  -5   4  12      299.94      327.06     13.77 o
  -4   4  12       39.35       43.09      4.75 o
  -3   4  12        9.15       11.57      3.90 o
  -2   4  12       10.33        7.87      3.27 o
  -1   4  12       48.17       54.25      3.75 o
   0   4  12       60.36       68.03      3.87 o
   1   4  12        3.06        0.45      2.54 o
  -6   5  12       10.60       12.93      3.67 o
  -5   5  12      337.81      376.87     10.59 o
  -4   5  12       33.34       29.12      4.36 o
  -3   5  12        7.73        6.07      3.13 o
  -2   5  12      200.47      184.97      5.84 o
  -1   5  12        8.10        6.14      2.16 o
   0   5  12       14.98       13.16      4.05 o
  -5   6  12        0.09        0.00      2.76 o
  -4   6  12      253.48      252.16     10.42 o
  -3   6  12       14.42       10.47      3.29 o
  -2   6  12        1.79        0.00      2.05 o
  -1   6  12       13.38       10.69      2.40 o
   0   6  12      472.71      497.68     10.38 o
  -5   7  12        0.08        0.00      3.27 o
  -4   7  12       61.03       58.18     11.86 o
  -3   7  12        1.64        0.00      3.53 o
  -2   7  12       21.67       29.10      3.55 o
  -1   7  12       97.77      107.16      5.12 o
  -3   8  12        3.62        8.20      4.52 o
  -2   8  12      127.20      137.73     12.34 o
  -5   0  13      237.68      241.05     17.04 o
  -3   0  13      105.17      107.16      7.74 o
  -1   0  13       31.98       32.94      4.64 o
  -5   1  13      337.88      380.66     16.00 o
  -4   1  13       91.83       83.16      7.65 o
  -3   1  13      115.61      117.61      5.64 o
  -2   1  13       11.23       18.10      3.07 o
  -1   1  13        3.11        1.10      2.66 o
  -5   2  13       22.30       16.52      7.67 o
  -4   2  13        3.31       12.80      4.94 o
  -3   2  13       23.85       21.14      3.45 o
  -2   2  13      142.23      151.93      6.03 o
  -1   2  13       26.08       22.20      3.09 o
  -4   3  13        8.92        9.78      4.96 o
  -3   3  13       10.87       12.13      3.38 o
  -2   3  13        0.79        0.00      2.35 o
  -4   4  13        2.23        2.33      4.26 o
  -3   4  13        9.26        3.74      3.26 o
  -2   4  13       71.01       79.26      4.77 o
 
